# Supplementary material for: Microsatellite allele dose and configuration establishment (MADCE): an integrated approach for genetic studies in allopolyploids
Source: BMC Plant Biol. 2012 Feb 17;12:25. doi: 10.1186/1471-2229-12-25 (PMC3338383; doi:10.1186/1471-2229-12-25)
Supplement: Additional file 1 — ARSFL010 analysis Excel file. Excel file containing peak area data and analysis of ARSFL010. [file 1471-2229-12-25-S1.XLS]

## Sheet: ARSFL010-MP42
									H1	H2	H3	H4
	Aa	aa	Bb	Aa	CC	aa		Holiday	234257	248,0	269269	0,0
	aa	Aa	bb	aa	CC	Aa		Korona	246286	0,0	269269	0,0			INT
	234	246	248	257	269	286
Holiday	48602		5734	22126	19696										2	2
Korona		22116	510	321	12126	5977		234/269	246/269	248/269	257/269	286/269			ARS10_H234H57K246K86	ARS10_H248H0/1
							d								<abxcd>	<abxaa>	d	d	d	d	d	d	d	d	d	d	d	d
2311	0	30620	7511	28610	27583	0		0	11.101	2.72305	10.3723	0			bc	ab
2314	52065	28897		0	18657	0		27.9064	15.4886	0	0	0			ac	aa
2316	0	0		16509	11103	4809		0	0	0	14.869	4.33126			bd	aa
2317	0	32965		30463	19358	0		0	17.0291	0	15.7366	0			bc	aa
2320	47334	22253	5420	0	16264	0		29.1035	13.6824	3.33251	0	0			ac	ab
2321	53575	26796	5812	0	18042	0		29.6946	14.852	3.22137	0	0			ac	ab
2322	14043	6599		0	3993	0		35.169	16.5264	0	0	0			ac	aa
2324	0	0	1227	2703	1881	827		0	0	6.52313	14.37	4.3966			bd	ab
2330	0	0	4829	15740	11228	4663		0	0	4.30086	14.0185	4.15301			bd	ab
2331	0	19989	4121	18884	12917	0		0	15.475	3.19037	14.6195	0			bc	ab
2335	0	0	2212	7536	5399	2574		0	0	4.09706	13.9581	4.76755			bd	--
2339	0	17044		14801	9862	0		0	17.2825	0	15.0081	0			bc	aa
2341	0	11275		11583	7904	0		0	14.2649	0	14.6546	0			bc	aa
2344	0	0		15733	10668	4297		0	0	0	14.7478	4.02793			bd	aa
2350	0	10170		9591	6622	0		0	15.3579	0	14.4835	0			bc	aa
2351	0	21566	5961	18783	13921	0		0	15.4917	4.28202	13.4926	0			bc	ab
2353	34483	20442	4680	0	14974	0		23.0286	13.6517	3.12542	0	0			ac	ab
2355	0	25028		25300	14594	0		0	17.1495	0	17.3359	0			bc	aa
2356	22484	12789	2348	0	8070	0		27.8612	15.8476	2.90954	0	0			ac	ab
2369	0	12675	2484	12430	12761	0		0	9.93261	1.94656	9.74062	0			bc	ab
2374	0	15774		14617	10126	0		0	15.5777	0	14.4351	0			bc	aa
2375	38298	0	5873	0	15109	5265		25.3478	0	3.88709	0	3.48468			ad	ab
2379	39276	21946		0	14358	0		27.3548	15.2849	0	0	0			ac	aa
2380	26794	0	3597	0	9757	3864		27.4613	0	3.68658	0	3.96023			ad	ab
2385	0	18101		17092	10588	0		0	17.0958	0	16.1428	0			bc	aa
2390	0	0	2534	9854	7754	2703		0	0	3.26799	12.7083	3.48594			bd	ab
2393	0	0		10051	7015	2623		0	0	0	14.3279	3.73913			bd	aa
2400	0	0	1241	4260	4370	1296		0	0	2.83982	9.74828	2.96568			bd	ab
2401	0	0		6780	4923	2047		0	0	0	13.7721	4.15803			bd	aa
2406	49079	0	6081	0	15499	6860		31.6659	0	3.92348	0	4.42609			ad	ab
2410	59646	0	8391	0	24306	8502		24.5396	0	3.45223	0	3.4979			ad	ab
2413	0	0		20830	9865	5777		0	0	0	21.1151	5.85606			bd	aa
2418	25969	15142		0	9644	0		26.9276	15.701	0	0	0			ac	aa
2419	0	29579	5494	30231	18985	0		0	15.5802	2.89386	15.9236	0			bc	ab
2425	0	22741		21505	16419	0		0	13.8504	0	13.0976	0			bc	aa
2428	0	0		17682	10291	5091		0	0	0	17.182	4.94704			bd	aa
2431	0	0	1541	7364	6250	1693		0	0	2.4656	11.7824	2.7088			bd	ab
2438	0	0		18803	11432	5223		0	0	0	16.4477	4.56875			bd	aa
2441	18420	11117	2310	0	7620	0		24.1732	14.5892	3.0315	0	0			ac	ab
2444	23582	0		0	6942	3091		33.97	0	0	0	4.45261			ad	aa
2461	48859	0		0	16531	6258		29.556	0	0	0	3.78561			ad	aa
2465	0	0	4508	17127	9594	4200		0	0	4.69877	17.8518	4.37774			bd	ab
2466	27377	17650		0	11347	0		24.1271	15.5548	0	0	0			ac	aa
2475	0	0		7477	7155	1932		0	0	0	10.45	2.70021			bd	aa
2476	0	18717		16137	8333	0		0	22.4613	0	19.3652	0			bc	aa
2480	18350	9398	1909	0	9935	0		18.4701	9.45949	1.92149	0	0			ac	ab
2485	0	0		27895	19505	7176		0	0	0	14.3015	3.67906			bd	aa
2488	0	0		27038	14178	7349		0	0	0	19.0704	5.18338			bd	aa
2490	0	0	735	2162	2308	676		0	0	3.18458	9.36742	2.92894			bd	ab
2493	31382	0		0	10343	4544		30.3413	0	0	0	4.39331			ad	aa
2501	0	0	2863	9139	6277	2604		0	0	4.5611	14.5595	4.14848			bd	ab
2504	27363	0		0	9900	2886		27.6394	0	0	0	2.91515			ad	aa
2505	0	0	7059	21678	15642	5814		0	0	4.51285	13.8588	3.71692			bd	ab
2507	0	21278		19366	12286	0		0	17.3189	0	15.7627	0			bc	aa
2519	0	0	2539	8541	5411	2100		0	0	4.69229	15.7845	3.88098			bd	ab
2527	0	7742		10185	6101	0		0	12.6897	0	16.694	0			bc	aa
2529	21399	12323		0	7145	0		29.9496	17.247	0	0	0			ac	aa
2540	0	14067	2785	14367	10148	0		0	13.8618	2.74438	14.1575	0			bc	ab
2541	329						1								--	--
2548	33914	19355		0	12812	0		26.4705	15.1069	0	0	0			ac	aa
2549	0	0	2395	5899	6534	1589		0	0	3.66544	9.02816	2.43189			bd	ab
2552	47952	25646		0	15736	0		30.4728	16.2977	0	0	0			ac	aa
2557	0	16524	3347	15785	13026	0		0	12.6854	2.56948	12.1181	0			bc	ab
2560	0	822	113	807	1699	0		0	4.83814	0.665097	4.74985	0			bc	--
2571	0	16447	2967	16407	13068	0		0	12.5857	2.27043	12.5551	0			bc	ab
2572	29194	17311		0	10891	0		26.8056	15.8948	0	0	0			ac	aa
2580	0	12712		11462	8958	0		0	14.1907	0	12.7953	0			bc	aa
2583	0	25071		20372	15134	0		0	16.566	0	13.4611	0			bc	aa
2592	6741	0	1110	0	5259	1267		12.818	0	2.11067	0	2.4092			ad	ab
2599	2027	1675	592	0	884	0		22.9299	18.948	6.69683	0	0			ac	ab
2601	6677	3827		0	2835	0		23.552	13.4991	0	0	0			ac	aa
2608	11845	0	1800	0	4248	1550		27.8837	0	4.23729	0	3.64878			ad	ab
2614	3579	2264	513	0	1773	0		20.1861	12.7693	2.8934	0	0			ac	ab
2618	0	0		7328	5243	1743		0	0	0	13.9767	3.32443			bd	aa
2622	41694	25707		0	10640	0		39.1861	24.1607	0	0	0			ac	aa
2623	35925	22488	3912	0	10032	0		35.8104	22.4163	3.89952	0	0			ac	ab
2624	0	31049		27724	17603	0		0	17.6385	0	15.7496	0			bc	aa
2632	39699	0	5763	0	17035	4866		23.3044	0	3.38303	0	2.85647			ad	ab
2635	11001	0		0	3560	2538		30.9017	0	0	0	7.12921			ad	aa
2637	52385	0	7318	0	17764	7356		29.4894	0	4.11957	0	4.14096			ad	ab
2640	0	2779	497	2578	3010	0		0	9.23256	1.65116	8.56478	0			bc	ab
2643	2697	0	778	0	1714	607		15.7351	0	4.53909	0	3.54142			ad	ab
Holiday	48602	0	5734	22126	19696	0		24.6761	0	2.91125	11.2338	0
Holiday	9541	0	1262	4693	3708	0		25.7309	0	3.40345	12.6564	0
Korona	0	22116	510	321	12126	5977		0	18.2385	0.420584	0.26472	4.92908
Korona	0	2876		609	1549	671		0	18.5668	0	3.93157	4.33183
0								47	37	41	34	44
1								0	0	1	0	0
2								0	0	3	0	0
3								0	0	10	0	8
4								0	0	14	0	12
5								0	1	10	1	14
6								0	0	0	0	2
7								0	0	2	0	0
8								0	0	0	0	1
9								0	0	0	1	0
10								0	3	0	4	0
11								0	0	0	2	0
12								0	1	0	1	0
13								1	4	0	4	0
14								0	5	0	7	0
15								0	4	0	12	0
16								1	12	0	6	0
17								0	3	0	3	0
18								0	7	0	3	0
19								1	1	0	0	0
20								0	0	0	2	0
21								1	0	0	0	0
22								0	0	0	1	0
23								1	2	0	0	0
24								3	0	0	0	0
25								3	1	0	0	0
26								1	0	0	0	0
27								3	0	0	0	0
28								6	0	0	0	0
29								0	0	0	0	0
30								5	0	0	0	0
31								3	0	0	0	0
32								1	0	0	0	0
33								0	0	0	0	0
34								1	0	0	0	0
35								0	0	0	0	0
36								2	0	0	0	0
37								0	0	0	0	0
38								0	0	0	0	0
39								0	0	0	0	0
40								1	0	0	0	0
								0	0	0	0	0
