# Supplementary material for: Microsatellite allele dose and configuration establishment (MADCE): an integrated approach for genetic studies in allopolyploids
Source: BMC Plant Biol. 2012 Feb 17;12:25. doi: 10.1186/1471-2229-12-25 (PMC3338383; doi:10.1186/1471-2229-12-25)
Supplement: Additional file 2 — UFFxa16H07 analysis Excel file. Excel file containing peak area data and analysis of UFFxa16H07. [file 1471-2229-12-25-S2.XLS]

## Sheet: UFFxa16H07-MP42
												possibly 279 has a amplification efficiency difference leading to two classes
													H2	H3	H4	H1
	DD	AA	aa	Bb	cc	CaCb	cc	Bb	bb			Holiday	266266	269298	279a,279b	262262
	DD	Aa	Aa	Bb	Cc	cc	Cc	bb	Bb			Korona	266268	269306	273287	262262
	262	266	268	269	273	279	287	298	306
Holiday	129914	136880		30384		73906		8570																				2	2	1	1	2
Korona	105617	36193	33501	18703	22433		13882		4032	AVG		279/273	279/287	298/279	266/273	306/279	262/279	262/273	269/273	266/262	268/262	269/262	273/262	279/262	287/262	298/262	306/262	Ux16H7_HHK266K268/1	Ux16H7_HK269H298K306	Ux16H7_K273K287/1	Ux16H7_H279/1	Ux16H7_HH279K273K87
												d	d	d	d	d	d	d										<aaxab>	<abxac>	<aaxab>	<abxaa>	<abxcd>	d	d	d	d	d	d	d	d	d	d	d	d	d	d	d
2311	164653	73121	46499	28754	39397	63950	0	0	6523	40473.2		16.2322		0	9.28002	10.2002	12.8736	12.538	10.9478	17.7637	11.2962	6.98536	9.57092	15.5357	0	0	1.58467	ab	ac	ab	ab	ac
2314	168806	100394	67694	0	45015	46329	0	11142	5789	45261.9		10.2919		9.61989	11.1512	12.4954	18.2182	11.25	0	23.7892	16.0407	0	10.6667	10.978	0	2.64019	1.37175	ab	bc	ab	aa	bc
2316	168644	184102	0	49794	0	43679	24988	0	6667	45697.2			10.488	0		15.2636	19.3049			43.6664	0	11.8104	0	10.36	5.9268	0	1.58132	aa	ac	aa	aa	bd
2317	192131	111329	71770	0	46293	48489	0	13038	7361	50597.5		10.4744		10.7554	12.0244	15.1808	19.8118	12.451	0	23.1777	14.9419	0	9.6378	10.095	0	2.7144	1.5325	ab	bc	ab	aa	bc
2320	181224	73067	55944	86516	48891	52923	0	0	0	44534		10.8247		0	7.47244	0	17.1215	11.1201	26.5435	16.1274	12.348	19.0959	10.7913	11.6812	0	0	0	ab	aa	ab	aa	bc
2321	171256	184872	0	51689	0	45039	25460	12667	0	46819.6			10.6141	11.2498		0	19.012			43.1803	0	12.0729	0	10.5197	5.94665	2.95861	0	aa	ab	aa	aa	bd
2322	170356	69602	47752	31721	40103	63558	0	11167	0	41077.4		15.8487		7.02791	8.6779	0	13.4016	12.7439	11.8648	16.3427	11.2123	7.44817	9.41628	14.9236	0	2.62204	0	ab	ab	ab	ab	ac
2324	14399	5576	2007	3730	2627	3083	0	0	0	2700.43		11.7358		0	10.6129	0	23.3523	16.4435	21.2981	15.49	5.57539	10.3618	7.29773	8.56448	0	0	0	ab	aa	ab	aa	bc
2330	119710	107214	0	29632	23936	40290	0	7186	0	29769.4		16.8324		7.13428	22.396	0	14.856	15.0038	18.5695	35.8246	0	9.90126	7.998	13.4625	0	2.40114	0	aa	ab	ab	ab	ac
2331	132906	52062	36405	21189	27016	32670	0	0	4672	29350.1		12.0928		0	9.6354	14.3006	20.3407	14.7586	11.7647	15.6688	10.9566	6.37714	8.13086	9.83251	0	0	1.40611	ab	ac	ab	aa	bc
2335	90444	83575	0	0	0	30036	11076	5449	2747	22155.2			16.2709	7.25663		9.14569	15.0559			36.9621	0	0	0	13.2838	4.8985	2.40989	1.2149	aa	bc	aa	ab	ad
2339	133813	51355	36802	21754	0	45804	17160	8583	0	30736.4			16.0154	7.49542		0	14.6071			15.3513	11.001	6.50281	0	13.6919	5.12955	2.56567	0	ab	ab	aa	ab	ad
2341	101485	35267	31019	18124	21462	22389	0	6897	0	22790		10.4319		12.3221	8.21615	0	22.664	14.1858	12.667	13.9004	12.226	7.14352	8.45918	8.82456	0	2.71843	0	ab	ab	ab	aa	bc
2344	143124	144947	0	0	33522	35740	0	9339	5469	36863.7		10.6617		10.4522	21.6197	15.3022	20.0229	12.8087	0	40.5095	0	0	9.36866	9.98854	0	2.61004	1.52846	aa	bc	ab	aa	bc
2350	111598	45241	27236	16733	0	23985	13612	6771	0	23925.7			10.5723	11.2921		0	23.2641			16.2157	9.76218	5.9976	0	8.59693	4.87894	2.42693	0	ab	ab	aa	aa	bd
2351	125346	123094	0	61253	0	42472	15853	0	0	32250.7			16.0747	0		0	14.7563			39.2813	0	19.5469	0	13.5535	5.05896	0	0	aa	aa	aa	ab	ad
2353	145673	62974	39911	21552	0	30337	16130	0	4791	31354.4			11.2847	0		15.7926	24.0091			17.2919	10.9591	5.91791	0	8.33016	4.4291	0	1.31555	ab	ac	aa	aa	bd
2355	153123	67250	51313	29795	0	42681	23888	11044	0	37811.4			10.7203	10.3503		0	17.9381			17.5676	13.4044	7.78329	0	11.1495	6.24021	2.885	0	ab	ab	aa	aa	bd
2356	90587	36073	26815	18515	21595	35703	0	6528	0	22522.7		16.533		7.31367	8.35216	0	12.6862	12.5844	12.8606	15.9286	11.8406	8.17557	9.53558	15.7652	0	2.88253	0	ab	ab	ab	ab	ac
2369	138942	48878	31770	53510	0	48384	23003	0	0	31583.4			12.6203	0		0	14.3583			14.0715	9.14626	15.405	0	13.9293	6.62233	0	0	ab	aa	aa	ab	ad
2374	133288	68300	48518	0	28234	28913	0	7994	4992	32952.8		10.2405		11.0594	12.0953	17.2656	23.0498	14.1625	0	20.497	14.5604	0	8.47308	8.67685	0	2.39902	1.49811	ab	bc	ab	aa	bc
2375	111952	110513	0	54047	0	37693	14763	0	0	28864.3			15.3192	0		0	14.8505			39.4859	0	19.3108	0	13.4676	5.27476	0	0	aa	aa	aa	ab	ad
2379	109370	41203	30754	19000	0	38455	15106	0	3163	24893.7			15.2741	0		8.2252	14.2205			15.0692	11.2477	6.94889	0	14.0642	5.52473	0	1.15681	ab	ac	aa	ab	ad
2380	86313	84044	0	23247	18840	29113	0	0	2825	22262.3		15.4528		0	22.3047	9.70357	14.8238	13.7441	18.5088	38.9485	0	10.7733	8.73101	13.4918	0	0	1.30919	aa	ac	ab	ab	ac
2385	111258	111700	0	28582	0	38458	14943	7803	0	29459.3			15.4419	8.11587		0	14.4649			40.1589	0	10.2759	0	13.8266	5.37238	2.80537	0	aa	ab	aa	ab	ad
2390	63820	66239	0	33301	14273	16337	0	0	0	16672.4		11.4461		0	23.2043	0	19.5323	13.4141	34.9972	41.5161	0	20.8718	8.94579	10.2394	0	0	0	aa	aa	ab	aa	bc
2393	84196	86056	0	0	0	19530	10805	5318	2574	20814.7			10.845	10.892		13.1797	21.5556			40.8837	0	0	0	9.27835	5.13326	2.52649	1.22286	aa	bc	aa	aa	bd
2400	54081	48809	0	12767	11445	11327	0	0	2182	13173.9		9.8969		0	21.3233	19.2637	23.8726	14.1759	16.7326	36.1007	0	9.44287	8.46508	8.3778	0	0	1.61388	aa	ac	ab	aa	bc
2401	98547	94825	0	0	19976	21515	0	5747	3173	23686.4		10.7704		10.6846	23.7347	14.7479	22.9019	14.7998	0	38.4892	0	0	8.10821	8.73289	0	2.33269	1.28791	aa	bc	ab	aa	bc
2406	128271	119355	0	67065	0	46004	15472	0	0	33040.1			17.8402	0		0	13.9413			37.2196	0	20.9135	0	14.3459	4.82479	0	0	aa	aa	aa	ab	ad
2410	160838	165372	0	48755	0	45070	28042	0	8321	45381.9			9.64339	0		18.4624	17.8431			41.1276	0	12.1252	0	11.2088	6.97397	0	2.06941	aa	ac	aa	aa	bd
2413	153817	59628	50482	26029	0	55592	20606	11828	0	37522.7			16.1871	8.51058		0	13.8345			15.5062	13.1278	6.76882	0	14.4567	5.35858	3.07586	0	ab	ab	aa	ab	ad
2418	121113	112945	0	0	0	27499	16902	8044	4834	30289.4			9.7618	11.7008		17.5788	22.0213			37.3024	0	0	0	9.0821	5.58222	2.65669	1.59653	aa	bc	aa	aa	bd
2419	154189	64850	39635	22858	0	35753	21652	10423	0	34570.5			9.90754	11.6611		0	21.5631			16.8235	10.2822	5.92987	0	9.27511	5.617	2.70395	0	ab	ab	aa	aa	bd
2425	144153	53696	37640	25853	0	51389	21942	9219	0	33815			14.0522	7.17585		0	14.0257			14.8997	10.4445	7.17377	0	14.2596	6.08853	2.55812	0	ab	ab	aa	ab	ad
2428	116467	116310	0	0	0	25769	15233	7223	3660	28550.9			10.1499	11.2119		14.2031	22.5983			39.9461	0	0	0	8.85023	5.2317	2.4807	1.25701	aa	bc	aa	aa	bd
2431	50536	47479	0	26518	0	12956	8030	0	0	13005.1			9.6807	0		0	19.5029			37.5803	0	20.9894	0	10.2549	6.35587	0	0	aa	aa	aa	aa	bd
2438	116004	115691	0	30500	0	26987	17130	8152	0	29995.9			9.45254	12.0829		0	21.4926			39.8921	0	10.5169	0	9.30554	5.90669	2.81094	0	aa	ab	aa	aa	bd
2441	85567	30166	25761	16274	17772	29246	0	0	3801	20422.5		16.4562		0	8.48695	12.9966	14.6288	14.4441	13.7357	14.1017	12.0425	7.60761	8.30788	13.6716	0	0	1.77685	ab	ac	ab	ab	ac
2444	71330	62249	0	35971	14971	23865	0	0	0	17905.9		15.9408		0	20.7899	0	14.9445	14.2936	36.0407	34.9076	0	20.1716	8.39535	13.3829	0	0	0	aa	aa	ab	ab	ac
2461	125148	124208	0	32311	26512	43893	0	7876	0	32669.6		16.5559		7.17745	23.4249	0	14.256	14.1613	18.281	39.6996	0	10.3273	8.47381	14.0291	0	2.51734	0	aa	ab	ab	ab	ac
2465	98576	95898	0	26451	0	34426	14695	7496	0	26519.8			14.0562	8.7097		0	14.3171			38.9133	0	10.7332	0	13.9693	5.96291	3.04171	0	aa	ab	aa	ab	ad
2466	104500	53310	38149	0	24271	36346	0	6840	3812	27296.2		14.9751		7.52765	10.9822	10.4881	14.3757	12.9166	0	20.4057	14.6025	0	9.29033	13.9123	0	2.61818	1.45914	ab	bc	ab	ab	ac
2475	49721	59066	0	16606	11620	14086	0	3898	0	14338.8		12.1222		11.0691	25.4157	0	17.6491	12.8367	21.4363	47.518	0	13.3593	9.34816	11.332	0	3.1359	0	aa	ab	ab	aa	bc
2476	101960	34016	21516	11940	19693	23259	0	5842	0	20517.9		11.8108		10.0469	8.63657	0	21.9184	15.5324	9.0946	13.3448	8.44096	4.68419	7.72577	9.12475	0	2.29188	0	ab	ab	ab	aa	bc
2480	61528	28174	21544	0	12877	19673	0	3500	1749	14852.5		15.2776		7.11635	10.9397	8.89036	15.6377	14.3344	0	18.3162	14.006	0	8.37147	12.7896	0	2.27539	1.13704	ab	bc	ab	ab	ac
2485	152185	94668	54261	0	0	35712	21284	9644	4088	38257			10.0673	10.802		11.4471	21.3073			24.8823	14.2619	0	0	9.38647	5.59424	2.53481	1.07448	ab	bc	aa	aa	bd
2488	133900	54693	37195	25668	28938	46344	0	9766	0	32183.1		16.0149		8.42914	9.45003	0	14.4463	13.8814	13.305	16.3385	11.1113	7.66781	8.64466	13.8444	0	2.9174	0	ab	ab	ab	ab	ac
2490	24627	18276	0	10815	8362	6005	0	0	0	5934.73		7.1813		0	10.928	0	20.5054	8.83533	19.4003	29.6845	0	17.5661	13.5818	9.75352	0	0	0	aa	aa	ab	aa	bc
2493	88754	31713	22722	14193	18767	20467	0	5325	0	19144.3		10.9058		10.407	8.44914	0	21.6822	14.1878	11.3441	14.2925	10.2404	6.39656	8.45798	9.22415	0	2.39989	0	ab	ab	ab	aa	bc
2501	75397	72611	0	40067	16212	19047	0	0	0	19246.4		11.7487		0	22.3942	0	19.7924	13.9521	37.0716	38.522	0	21.2565	8.60087	10.1049	0	0	0	aa	aa	ab	aa	bc
2504	99022	31516	23148	13939	0	31108	14226	5830	0	21426.7			13.1202	7.49646		0	15.9158			12.7309	9.35065	5.63067	0	12.5661	5.7466	2.35503	0	ab	ab	aa	ab	ad
2505	149764	137847	0	39482	33854	54213	0	0	4916	38339.8		16.0138		0	20.359	9.06794	13.8126	13.2715	17.4936	36.8171	0	10.5451	9.04196	14.4796	0	0	1.313	aa	ac	ab	ab	ac
2507	114395	104198	0	0	25917	38628	0	6761	3743	28485.3		14.9045		7.00114	20.1022	9.68986	14.8073	13.2417	0	36.4345	0	0	9.06228	13.5069	0	2.36409	1.3088	aa	bc	ab	ab	ac
2519	59913	34117	20943	0	0	13035	7955	3626	1873	14740.3			9.83155	11.127		14.369	22.9816			22.7777	13.9823	0	0	8.70262	5.31103	2.42084	1.25048	ab	bc	aa	aa	bd
2527	62190	28524	16630	9464	12946	20202	0	4324	0	14605.5		15.6048		8.56153	11.0165	0	15.392	14.4114	10.9655	18.3464	10.6963	6.08715	8.32674	12.9937	0	2.78115	0	ab	ab	ab	ab	ac
2529	100061	37530	25760	16457	20330	33494	0	6634	0	22771.1		16.4752		7.92261	9.2302	0	14.9372	14.7655	12.1424	15.0028	10.2977	6.57879	8.12704	13.3894	0	2.65198	0	ab	ab	ab	ab	ac
2540	108836	40644	28330	17670	23795	37615	0	0	3968	24901.9		15.8079		0	8.54045	10.549	14.4671	13.7217	11.1389	14.9377	10.412	6.49417	8.74527	13.8245	0	0	1.45834	ab	ac	ab	ab	ac
2541	18072	20589	0	5663	0	6017	4309	0	1179	5734.82			8.37828	0		19.5945	15.0175			45.571	0	12.5343	0	13.3178	9.53741	0	2.60956	aa	ac	aa	ab	ad
2548	147366	75193	57414	0	0	52892	18776	9931	6365	39364.1			16.902	7.5104		12.034	13.9308			20.4099	15.5841	0	0	14.3566	5.09643	2.6956	1.72767	ab	bc	aa	ab	ad
2549	65281	64590	0	0	13708	14455	0	4091	2512	16317.9		10.5449		11.3207	23.5592	17.3781	22.5808	14.2868	0	39.5766	0	0	8.39938	8.85709	0	2.5067	1.53919	aa	bc	ab	aa	bc
2552	118653	107599	0	26701	0	37920	13467	5872	0	28386.9			16.8946	6.19409		0	15.6452			36.2735	0	9.00137	0	12.7835	4.53996	1.97955	0	aa	ab	aa	ab	ad
2557	128785	75844	44153	0	28368	30062	0	7739	4448	32350.5		10.5972		10.2974	13.3679	14.7961	21.4199	13.6194	0	23.5568	13.7137	0	8.81096	9.33711	0	2.4037	1.38153	ab	bc	ab	aa	bc
2560	72264	29433	24284	13939	15250	25967	0	0	3816	18399.4		17.0275		0	9.65016	14.6956	13.9146	14.2159	13.7105	16.2919	13.4418	7.7156	8.44127	14.3734	0	0	2.11226	ab	ac	ab	ab	ac
2571	126517	48291	31561	19771	0	45761	17176	0	4853	29120.6			15.9854	0		10.6051	13.8237			15.2678	9.97842	6.25086	0	14.4679	5.43042	0	1.53434	ab	ac	aa	ab	ad
2572	103536	98612	0	54833	0	39941	15987	0	0	27763.8			14.9901	0		0	12.9611			38.0977	0	21.1841	0	15.4308	6.1764	0	0	aa	aa	aa	ab	ad
2580	97910	38975	23728	14984	20010	34173	0	6644	0	22370.8		17.078		7.7769	9.73888	0	14.3256	14.6792	11.2324	15.9228	9.6938	6.12154	8.17485	13.961	0	2.71433	0	ab	ab	ab	ab	ac
2583	162531	93848	61623	0	42446	44161	0	11418	6482	43828.3		10.404		10.3422	11.055	14.6781	18.4021	11.4874	0	23.0966	15.1658	0	10.4463	10.8683	0	2.81005	1.59526	ab	bc	ab	ab	bc
2592	35413	11659	10729	6567	7455	8913	0	0	1516	8097.02		11.9557		0	7.81958	17.0089	19.8659	14.2507	13.2133	13.1692	12.1187	7.41762	8.42064	10.0675	0	0	1.71237	ab	ac	ab	aa	bc
2599	13635	4108	3322	5404	3168	4466	0	0	0	3012.01		14.0972		0	6.48359	0	15.2653	12.9119	25.5871	12.0513	9.74551	15.8533	9.29373	13.1016	0	0	0	ab	aa	ab	ab	ac
2601	30791	16096	9821	0	6951	10173	0	1871	879	7627.01		14.6353		7.35673	11.5782	8.64052	15.1337	13.2892	0	20.91	12.7583	0	9.02991	13.2155	0	2.43058	1.14189	ab	bc	ab	ab	ac
2608	35703	11114	9065	14229	0	12126	5322	0	0	8018.09			13.6708	0		0	14.7217			12.4516	10.156	15.9415	0	13.5854	5.96252	0	0	ab	aa	aa	ab	ad
2614	44639	15063	11313	6957	0	9957	5818	0	1790	9669.2			10.2685	0		17.9773	22.4159			13.4976	10.1373	6.23401	0	8.92224	5.21338	0	1.60398	ab	ac	aa	aa	bd
2618	51266	50198	3007	13598	10000	17196	0	3451	0	13608.9				8.02745		0	14.9064			39.1667	2.34619	10.6098	7.80244	13.4171	0	2.69262	0	--	ab	ab	ab	ac
2622	22718	10421	6678	0	0	3825	1820	976	350	4535.09			12.6099	10.2065		9.15033	29.6967			18.3484	11.7581	0	0	6.73475	3.20451	1.71846	0.616251	ab	bc	aa	aa	bd
2623	77396	111665	0	26473	25323	44957	0	0	1	23957.2		17.7534		0	22.0481	0.00222435	8.60778	9.16906	15.6812	57.711	0	13.6818	13.0875	23.2348	0	0	0.000516823	aa	ac	ab	ab	ac
2624	150492	88467	57060	0	0	55027	20676	9569	5549	40356.8			15.9684	6.95586		10.0841	13.6744			23.5141	15.1663	0	0	14.6259	5.49557	2.54339	1.4749	ab	bc	aa	ab	ad
2632	124140	44327	30298	21423	26941	29110	0	0	5149	27546.6		10.8051		0	8.22668	17.6881	21.3226	13.8235	11.9277	14.2829	9.76253	6.90285	8.68084	9.37973	0	0	1.65909	ab	ac	ab	aa	bc
2635	104457	97129	0	26087	20801	23355	0	6516	0	25456.4		11.2278		11.1599	23.3472	0	22.3629	15.0652	18.8118	37.1939	0	9.98957	7.96538	8.94339	0	2.49519	0	aa	ab	ab	aa	bc
2637	139111	130046	0	74901	0	49855	20279	0	0	36739.5			14.7507	0		0	13.9516			37.3934	0	21.537	0	14.3353	5.83103	0	0	aa	aa	aa	ab	ad
2640	57017	18337	14411	22249	0	18482	8063	0	0	12645			13.7532	0		0	15.425			12.8642	10.11	15.6087	0	12.966	5.65656	0	0	ab	aa	aa	ab	ad
2643	61723	60326	0	16176	0	13526	9345	0	3107	16281.9			8.68443	0		22.9706	22.8164			39.0947	0	10.483	0	8.76561	6.05609	0	2.01351	aa	ac	aa	aa	bd
Holiday	129914	136880	0	30384	0	73906	0	8570	0	33493.3				4.63832		0	8.78914			42.1448	0	9.35511	0	22.7554	0	2.63867	0
Holiday	24746	26490	1133	5943	0	12869	0	1324	0	6318.6				4.11532		0	9.61458			42.819	1.83141	9.6064	0	20.8017	0	2.14014	0
Korona	105617	36193	33501	18703	22433	0	13882	0	4032	24375.1		0	0		8.06691			14.1243	12.5059	13.7073	12.6877	7.08333	8.49598	0	5.25749	0	1.52703
Korona	21214	7041	6443	3333	3741	0	2133	0	676	4502.84		0	0		9.41059			17.012	13.3641	13.2761	12.1486	6.28453	7.05383	0	4.02187	0	1.27463
0												0	0	35	0	42	0	0	12	0	35	21	38	0	44	35	42
1												0	0	0	0	1	0	0	0	0	0	0	0	0	0	0	2
2												0	0	0	0	0	0	0	0	0	0	0	0	0	0	2	34
3												0	0	0	0	0	0	0	0	0	1	0	0	0	0	42	4
4												0	0	0	0	0	0	0	0	0	0	0	0	0	1	3	0
5												0	0	0	0	0	0	0	0	0	0	1	0	0	5	0	0
6												0	0	0	0	0	0	0	0	0	1	4	0	0	24	0	0
7												0	0	2	1	0	0	0	0	0	0	13	0	1	7	0	0
8												1	0	15	2	0	0	0	0	0	0	8	5	0	0	0	0
9												0	2	6	8	3	1	1	0	0	1	1	23	13	0	0	0
10												1	6	1	6	5	0	1	1	0	7	4	11	12	1	0	0
11												12	8	11	4	5	0	0	2	0	11	9	3	9	0	0	0
12												6	1	10	4	1	0	3	6	0	7	1	0	4	0	0	0
13												2	2	2	2	3	3	8	3	4	5	3	0	5	0	0	0
14												0	3	0	1	1	9	10	4	4	5	2	2	22	0	0	0
15												4	4	0	0	7	21	16	0	6	5	0	0	12	0	0	0
16												6	5	0	0	4	9	3	1	9	3	4	0	3	0	0	0
17												8	6	0	0	0	0	1	1	6	1	0	0	0	0	0	0
18												3	1	0	0	6	4	0	1	3	0	1	0	0	0	0	0
19												0	0	0	0	1	2	0	4	3	0	0	0	0	0	0	0
20												0	0	0	0	2	7	0	1	0	0	3	0	0	0	0	0
21												0	0	0	3	0	3	0	0	4	0	4	0	0	0	0	0
22												0	0	0	2	0	8	0	2	0	0	3	0	0	0	0	0
23												0	0	0	4	1	9	0	0	1	0	0	0	0	0	0	0
24												0	0	0	5	0	4	0	0	5	0	0	0	1	0	0	0
25												0	0	0	0	0	1	0	0	1	0	0	0	0	0	0	0
26												0	0	0	1	0	0	0	1	0	0	0	0	0	0	0	0
27												0	0	0	0	0	0	0	1	0	0	0	0	0	0	0	0
28												0	0	0	0	0	0	0	0	0	0	0	0	0	0	0	0
29												0	0	0	0	0	0	0	0	0	0	0	0	0	0	0	0
30												0	0	0	0	0	1	0	0	1	0	0	0	0	0	0	0
31												0	0	0	0	0	0	0	0	0	0	0	0	0	0	0	0
32												0	0	0	0	0	0	0	0	0	0	0	0	0	0	0	0
33												0	0	0	0	0	0	0	0	0	0	0	0	0	0	0	0
34												0	0	0	0	0	0	0	0	0	0	0	0	0	0	0	0
35												0	0	0	0	0	0	0	1	1	0	0	0	0	0	0	0
36												0	0	0	0	0	0	0	0	1	0	0	0	0	0	0	0
37												0	0	0	0	0	0	0	1	5	0	0	0	0	0	0	0
38												0	0	0	0	0	0	0	1	5	0	0	0	0	0	0	0
39												0	0	0	0	0	0	0	0	5	0	0	0	0	0	0	0
40												0	0	0	0	0	0	0	0	8	0	0	0	0	0	0	0
												0	0	0	0	0	0	0	0	10	0	0	0	0	0	0	0
