# Supplementary material for: Microsatellite allele dose and configuration establishment (MADCE): an integrated approach for genetic studies in allopolyploids
Source: BMC Plant Biol. 2012 Feb 17;12:25. doi: 10.1186/1471-2229-12-25 (PMC3338383; doi:10.1186/1471-2229-12-25)
Supplement: Additional file 3 — UAFv7500 analysis Excel file. Excel file containing peak area data and analysis of UAFv7500. [file 1471-2229-12-25-S3.XLS]

## Sheet: UAFv7500-MP12
HolidayMP12	cc	bb	Cc	AaBB	Cc	DDAa																					H1	H2	H3	H4
KoronaMP12	Cc	Bb	cc	AaBb	Cc	DDAa													complex situation for 333, 342 and possibly 348					LG1		Holiday	342348	342342	345336	348348
k/h	1289.76	321.772	19.0881	135.329	169.62	173.347
	c		b		a																					Korona	342348	342333	345330	348348
HolidayMP12	723	1309	4825	14430	6376	14580
KoronaMP12	9325	4212	921	19528	10815	25274	AVG																	2	2	2
	330	333	336	342	345	348		a	348/336	333/336	333/330	342/348	342/AVG	348/AVG	330/AVG	336/AVG	345/AVG	333/AVG	333/348	345/342	333/342	342/330	336/342	Uv7500_HK345H336K330	Uv7500_K333K342/1	Uv7500_HK342HK348/1
																								<abxac>	<aaxab>	<abxab>
2311MP12	11618	6959	12362	34573	0	24215	14954.5		7.8353	11.2587	11.9797	14.2775	18.495	12.954	6.21512	6.61313	0	3.72276	16.1027	0	16.1027	8.92744	14.3025	bc	ab	aa
2314MP12	8311	4594	0	16302	9077	21234	9919.67				11.0552	7.67731	13.1472	17.1248	6.70264	0	7.32041	3.70496	22.5445	11.1361	22.5445	5.88449	0	ac	ab	ab
2316MP12	15050	4380	12352	46760	0	38750	19548.7		12.5486	7.09197	5.8206	12.0671	19.1358	15.8579	6.15899	5.05487	0	1.79245	7.49358	0	7.49358	9.32093	10.5663	bc	aa	ab
2317MP12	15882	8633	0	50363	18057	34738	21278.8				10.8714	14.498	18.9345	13.0601	5.971	0	6.78872	3.24567	13.7132	7.17074	13.7132	9.51322	0	ac	ab	aa
2320MP12	1250	0	0	3703	2310	3884	1857.83				0	9.53399	15.9455	16.7249	5.38261	0	9.94707	0	0	12.4764	0	8.8872	0	ac	aa	ab
2321MP12	0	2828	0	28164	29583	45069	17607.3					6.24908	12.7965	20.4774	0	0	13.4412	1.28492	8.03295	21.0077	8.03295		0	aa	aa	bb
2322MP12	17084	0	16760	54784	0	49464	23015.3		11.8053	0	0	11.0755	19.0426	17.1934	5.9383	5.82568	0	0	0	0	0	9.62023	12.2371	bc	aa	ab
2324MP12	20002	4444	0	58889	22939	51527	26300.2				4.44356	11.4288	17.9129	15.6735	6.08422	0	6.9776	1.35178	6.03712	7.79059	6.03712	8.83247	0	ac	aa	ab
2330MP12	19775	4145	0	55338	21653	48999	24985				4.19216	11.2937	17.7188	15.6891	6.3318	0	6.93312	1.3272	5.99227	7.82573	5.99227	8.39515	0	ac	aa	ab
2331MP12	7716	3457	0	31580	10449	19077	12046.5				8.9606	16.554	20.9721	12.6689	5.12414	0	6.93911	2.29577	8.75744	6.61748	8.75744	12.2784	0	ac	--	aa
2335MP12	0	5079	11009	26946	13299	30757	14515		11.1752	9.227		8.76093	14.8514	16.9518	0	6.06765	7.3298	2.79931	15.079	9.87085	15.079		16.3423	ab	ab	ab
2339MP12	0	0	13057	52181	15244	27475	17992.8		8.41694	0		18.9922	23.2008	12.216	0	5.80542	6.77781	0	0	5.84274	0		10.009	ab	aa	aa
2341MP12	10114	4379	0	22739	11840	30919	13331.8				8.65928	7.35438	13.6449	18.5535	6.06908	0	7.1048	2.6277	15.4061	10.4138	15.4061	6.74481	0	ac	ab	ab
2344MP12	17791	9068	0	36728	19870	47169	21771				10.1939	7.78647	13.4961	17.3328	6.5375	0	7.30146	3.33214	19.7517	10.8201	19.7517	6.19324	0	ac	ab	ab
2350MP12	0	5816	0	80888	41002	43554	28543.3					18.5719	22.6709	12.2071	0	0	11.4919	1.63008	5.75215	10.138	5.75215		0	aa	aa	aa
2351MP12	0	0	24075	75639	30052	66436	32700.3		11.0382	0		11.3852	18.5048	16.2533	0	5.88985	7.3521	0	0	7.94617	0		12.7315	ab	aa	ab
2353MP12	0	1302	0	12395	7238	8080	4835.83					15.3403	20.5053	13.3669	0	0	11.9739	2.15392	8.40339	11.6789	8.40339		0	aa	--	aa
2355MP12	0	0	12048	50979	14458	26103	17264.7		8.66633	0		19.5299	23.6224	12.0955	0	5.58273	6.69946	0	0	5.67214	0		9.4533	ab	aa	aa
2356MP12	0	2545	0	41116	26949	36160	17795					11.3706	18.4843	16.2563	0	0	12.1153	1.14414	4.95184	13.1088	4.95184		0	aa	aa	ab
2369MP12	0	3808	12469	52013	16506	30154	19158.3		9.67327	6.10795		17.2491	21.7192	12.5915	0	5.20672	6.89246	1.59012	5.857	6.34687	5.857		9.58914	ab	aa	aa
2374MP12	4901	3101	0	9719	5818	11728	5877.83				12.6546	8.28701	13.228	15.9623	6.67049	0	7.91856	4.2206	25.5253	11.9724	25.5253	5.94919	0	ac	ab	ab
2375MP12	17014	8355	16495	19838	0	61456	20526.3		14.9029	10.1303	9.82132	3.228	7.73173	23.9521	6.63109	6.42882	0	3.2563	33.6929	0	33.6929	3.49794	33.2594	bc	ab	bb
2379MP12	0	7882	17117	36095	19168	49563	21637.5		11.5822	9.20956		7.28265	13.3453	18.3249	0	6.32864	7.08696	2.9142	17.4695	10.6209	17.4695		18.9688	ab	ab	ab
2380MP12	13353	6220	12606	27772	0	36804	16125.8		11.6782	9.86832	9.31626	7.54592	13.7776	18.2584	6.6244	6.25382	0	3.08573	17.9173	0	17.9173	6.2395	18.1564	bc	ab	ab
2385MP12	0	0	7825	24646	8769	21424	10444		10.9516	0		11.5039	18.8786	16.4106	0	5.99387	6.71697	0	0	7.11596	0		12.6998	ab	aa	ab
2390MP12	13599	3488	0	42386	16358	34971	18467				5.12979	12.1203	18.3618	15.1496	5.89116	0	7.08637	1.51102	6.58331	7.71859	6.58331	9.35054	0	ac	aa	ab
2393MP12	0	7646	0	32542	30988	41774	18825					7.79001	13.8293	17.7526	0	0	13.1689	3.2493	18.7966	19.0449	18.7966		0	aa	ab	ab
2400MP12	7847	2760	0	14814	7370	20629	8903.33				7.03454	7.18115	13.311	18.536	7.05084	0	6.62224	2.47997	14.9048	9.95005	14.9048	5.66357	0	ac	--	ab
2401MP12	13234	6951	0	30580	16202	39231	17699.7				10.5048	7.79486	13.8217	17.7319	5.98158	0	7.32308	3.14175	18.1844	10.5965	18.1844	6.93214	0	ac	ab	ab
2406MP12	0	1025	3147	8233	5205	10846	4742.67		13.7858	6.51414		7.59082	13.8875	18.2952	0	5.30841	8.77987	1.72899	9.95992	12.6442	9.95992		15.2897	ab	aa	bb
2410MP12	0	7138	0	16292	31900	54252	18263.7					3.00302	7.13635	23.7639	0	0	13.9731	3.12664	35.0503	39.1603	35.0503		0	aa	ab	bb
2413MP12	0	0	5157	22090	6683	13313	7873.83		10.3262	0		16.5928	22.444	13.5263	0	5.23963	6.79009	0	0	6.0507	0		9.33816	ab	aa	aa
2418MP12	0	4248	0	9861	18492	31992	10765.5					3.08233	7.32785	23.7737	0	0	13.7417	3.15675	34.463	37.5053	34.463		0	aa	ab	bb
2419MP12	0	0	0	0	0	0		1																--	--	--
2425MP12	0	0	13232	41277	16472	36599	17930		11.0638	0		11.2782	18.417	16.3297	0	5.90385	7.34947	0	0	7.9812	0		12.8226	ab	aa	ab
2428MP12	0	4767	0	23712	20877	29596	13158.7					8.01189	14.4161	17.9933	0	0	12.6925	2.89817	16.083	17.6088	16.083		0	aa	ab	ab
2431MP12	0	509	0	17577	11346	16488	7653.33					10.6605	18.3732	17.2348	0	0	11.8599	0.532056	2.31666	12.9101	2.31666		0	aa	aa	ab
2438MP12	0	1076	0	22399	15470	21964	10151.5					10.1981	17.6518	17.309	0	0	12.1913	0.847954	3.84303	13.8131	3.84303		0	aa	aa	ab
2441MP12	9090	4697	11245	26460	0	33746	14206.3		12.0039	8.35394	10.3344	7.84093	14.9004	19.0034	5.11884	6.33239	0	2.64502	14.2011	0	14.2011	8.73267	16.9992	bc	ab	ab
2444MP12	6792	0	5701	13705	0	20036	7705.67		14.0579	0	0	6.84019	14.2285	20.8013	7.05143	5.91876	0	0	0	0	0	6.05345	16.6392	bc	aa	bb
2461MP12	12645	0	11704	37109	0	31989	15574.5		10.9327	0	0	11.6006	19.0614	16.4315	6.49523	6.01188	0	0	0	0	0	8.80403	12.6158	bc	aa	ab
2465MP12	0	0	0	0	0	0		1																--	--	--
2466MP12	0	0	0	720	0	612		1											0	0	0		0	--	--	--
2475MP12	4095	0	0	10703	3825	10187	4801.67				0	10.5065	17.8321	16.9724	6.82263	0	6.37279	0	0	7.14753	0	7.84103	0	ac	aa	ab
2476MP12	10769	2976	0	46443	10000	22766	15492.3				5.52698	20.4002	23.9824	11.756	5.56094	0	5.16384	1.53676	5.12628	4.30635	5.12628	12.938	0	ac	aa	aa
2480MP12	11456	5310	11676	23425	0	34510	14396.2		11.8225	9.09558	9.27025	6.78789	13.0174	19.1773	6.36614	6.48839	0	2.95079	18.1345	0	18.1345	6.13434	19.9377	bc	ab	ab
2485MP12	0	5650	0	35903	22764	25090	14901.2					14.3097	19.2753	13.4701	0	0	12.2213	3.03332	12.5895	12.6808	12.5895		0	aa	ab	aa
2488MP12	5621	2490	5551	21341	0	10284	7547.83		7.41056	8.97136	8.85963	20.7517	22.6195	10.9001	5.95774	5.88354	0	2.63917	9.33415	0	9.33415	11.39	10.4044	bc	aa	aa
2490MP12	1180	0	0	3275	963	2840		1			0								0		0		0	--	--	--
2493MP12	10533	5301	0	22419	11826	29768	13307.8				10.0655	7.53124	13.4772	17.895	6.33191	0	7.1092	3.18669	18.9161	10.55	18.9161	6.38536	0	ac	ab	ab
2501MP12	10950	2385	0	32881	13350	28005	14595.2				4.35616	11.7411	18.023	15.3503	6.00199	0	7.31749	1.30728	5.80274	8.12019	5.80274	9.00849	0	ac	aa	ab
2504MP12	0	1811	5656	13452	8936	19769	8270.67		13.9809	6.40382		6.80459	13.0118	19.122	0	5.4709	8.64356	1.75173	10.7701	13.2858	10.7701		16.8183	ab	aa	bb
2505MP12	11236	5579	11353	13993	0	41474	13939.2		14.6125	9.82824	9.93058	3.37392	8.0309	23.8029	6.44859	6.51574	0	3.20191	31.8959	0	31.8959	3.73612	32.4534	bc	ab	bb
2507MP12	15190	7771	15196	32062	0	40789	18501.3		10.7368	10.2277	10.2317	7.86045	13.8636	17.6372	6.56818	6.57077	0	3.36019	19.3899	0	19.3899	6.33219	18.9583	bc	ab	ab
2519MP12	0	1254	764	6276	4024	4137		1	21.6597	32.8272		15.1704								12.8235	7.99235		4.86934	--	--	--
2527MP12	5286	0	4788	20499	0	10687	6876.67		8.92815	0	0	19.1812	23.8476	12.4328	6.14949	5.57014	0	0	0	0	0	11.6339	9.34289	bc	aa	aa
2529MP12	9840	0	10034	42645	0	21603	14020.3		8.61192	0	0	19.7403	24.3332	12.3267	5.6147	5.7254	0	0	0	0	0	13.0015	9.41165	bc	aa	aa
2540MP12	12089	6359	12713	37691	0	25334	15697.7		7.97105	10.0039	10.5203	14.8776	19.2085	12.911	6.16092	6.47892	0	3.24074	13.4971	0	13.4971	9.35338	13.4918	bc	ab	aa
2541MP12	619	0	0	1184	603	1494		1			0								0		0		0	--	--	--
2548MP12	0	9660	19690	42479	22420	54901	24858.3		11.1531	9.81209		7.73738	13.6707	17.6684	0	6.33671	7.21529	3.10882	18.1925	10.5558	18.1925		18.5409	ab	ab	ab
2549MP12	0	7971	0	31948	31872	39297	18514.7					8.12988	13.8044	16.9798	0	0	13.7716	3.44419	19.9599	19.9524	19.9599		0	aa	ab	ab
2552MP12	0	0	11383	35805	14428	30568	15364		10.7416	0		11.7132	18.6436	15.9167	0	5.9271	7.51263	0	0	8.05921	0		12.7167	ab	aa	ab
2557MP12	12317	6563	0	40143	14189	27863	16845.8				10.6568	14.4073	19.0637	13.232	5.84928	0	6.73828	3.11674	13.0792	7.06923	13.0792	9.77746	0	ac	ab	aa
2560MP12	4861	1802	5084	15441	0	10981	6361.5		8.63965	7.08891	7.41411	14.0616	19.4181	13.8093	6.11302	6.39346	0	2.26613	9.33618	0	9.33618	9.52952	13.1701	bc	--	aa
2571MP12	0	4568	9040	27051	9379	19021	11509.8		8.41637	10.1062		14.2216	18.802	13.2207	0	6.28332	6.51895	3.17502	13.5093	6.93431	13.5093		13.3673	ab	ab	aa
2572MP12	0	0	3173	9346	3973	8585	4179.5		10.8226	0		10.8864	17.8892	16.4326	0	6.07345	7.60474	0	0	8.50203	0		13.5801	ab	aa	ab
2580MP12	11679	4029	12471	51655	0	26947	17796.8		8.64309	6.46139	6.89956	19.1691	23.2199	12.1132	5.24992	5.60594	0	1.81111	6.23986	0	6.23986	13.2687	9.65715	bc	aa	aa
2583MP12	3417	2288	0	11166	4168	7689	4788				13.3919	14.522	18.6566	12.8471	5.70927	0	6.96408	3.82289	16.3926	7.46552	16.3926	9.80334	0	ac	ab	aa
2592MP12	5190	1519	0	4885	4768	17664	5671				5.85356	2.76551	6.8912	24.9184	7.32146	0	6.72615	2.14283	24.8762	19.521	24.8762	2.8237	0	ac	--	bb
2599MP12	9314	0	8816	28263	0	26339	12122		11.9505	0	0	10.7305	18.6524	17.3826	6.14684	5.81818	0	0	0	0	0	9.10339	12.4771	bc	aa	ab
2601MP12	6297	2873	6288	13333	0	17772	7760.5		11.3053	9.13804	9.12498	7.50225	13.7445	18.3205	6.49133	6.48206	0	2.96166	17.2384	0	17.2384	6.35207	18.8645	bc	ab	ab
2608MP12	0	0	7718	23647	9851	21644	10476.7		11.2174	0		10.9254	18.0569	16.5274	0	5.89348	7.52224	0	0	8.33171	0		13.0554	ab	aa	ab
2614MP12	0	8587	0	40305	37696	52938	23254.3					7.61362	13.8658	18.2118	0	0	12.9682	2.95412	17.044	18.7054	17.044		0	aa	ab	ab
2618MP12	10364	0	10705	34748	0	28848	14110.8		10.7793	0	0	12.0452	19.7	16.3551	5.87577	6.0691	0	0	0	0	0	10.0583	12.323	bc	aa	ab
2622MP12	0	4337	0	19781	18781	27989	11814.7					7.06742	13.3942	18.952	0	0	12.7171	2.93669	17.5401	18.9889	17.5401		0	aa	ab	ab
2623MP12	8169	3364	8245	11499	0	22963	9040		11.1403	8.1601	8.23601	5.00762	10.1761	20.3212	7.2292	7.29646	0	2.97699	23.4038	0	23.4038	4.22292	28.6808	bc	ab	bb
2624MP12	0	2208	5132	15401	5169	9676	6264.33		7.5417	8.60483		15.9167	19.6682	12.3569	0	6.55393	6.60118	2.81977	11.4694	6.71255	11.4694		13.329	ab	ab	aa
2632MP12	0	4346	0	9804	18789	32260	10866.5					3.03906	7.21778	23.7501	0	0	13.8326	3.19956	35.4631	38.3293	35.4631		0	aa	ab	bb
2635MP12	7229	1016	0	22084	12102	26884	11552.5				2.8109	8.21455	15.293	18.6169	5.00602	0	8.38052	0.703571	3.68049	10.96	3.68049	9.16475	0	ac	aa	--
2637MP12	0	0	4449	10084	6502	15905	6156.67		14.2998	0		6.34014	13.1032	20.667	0	5.78105	8.44873	0	0	12.8957	0		17.6478	ab	aa	bb
2640MP12	0	0	7156	22367	8330	20134	9664.5		11.2543	0		11.1091	18.5148	16.6664	0	5.92353	6.89534	0	0	7.44847	0		12.7974	ab	aa	ab
2643MP12	0	892	2549	2233	2299	8213	2697.67		12.8882	6.99882		2.71886	6.62202	24.3559	0	7.55913	6.81774	2.64525	31.957	20.5911	31.957		45.6605	ab	ab	bb
HolidayMP12	723	1309	4825	14430	6376	14580	7040.5					9.89712	16.3966	16.567	0.821533	5.48257	7.24494	1.48739	7.2571	8.83714	7.2571
HolidayMP12	0	986	3709	11367	4709	11372	5357.17					9.9956	16.9746	16.9821	0	5.53875	7.03208	1.47242	6.93939	8.28539	6.93939
KoronaMP12	9325	4212	921	19528	10815	25274	11679.2					7.72652	13.3763	17.3122	6.38744	0.630867	7.40806	2.88514	17.2552	11.0764	17.2552
KoronaMP12	6510	3385	814	14057	7745	16857	8228					8.33897	13.6675	16.3899	6.32961	0.791444	7.53038	3.2912	19.2644	11.0194	19.2644
												d							d	d	d	d	d
																													% individuals
0								0	0	18	11	0	0	0	35	35	21	20	23	22	23	0	38				0	0	0
1								1	0	0	0	0	0	0	0	0	0	3	0	0	0	0	0				1	0	0
2								2	0	0	0	0	0	0	0	0	0	13	0	0	0	0	0				2	0	0
3								3	0	0	1	2	0	0	0	0	0	18	1	0	1	1	0				3	0	0
4								4	0	0	0	5	0	0	0	0	0	21	2	0	2	2	0				4	0	0
5								5	0	0	3	0	0	0	0	0	0	1	1	1	1	1	1				5	0	0
6								6	0	0	4	1	0	0	15	21	1	0	5	2	5	3	0				6	0	0
7								7	0	5	1	5	2	0	22	18	18	0	3	5	3	9	0				7	2	2.63158
8								8	4	2	2	16	4	0	4	2	16	0	1	11	2	1	0				8	4	5.26316
9								9	7	4	4	5	1	0	0	0	4	0	3	4	3	6	0				9	1	1.31579
10								10	1	7	5	1	0	0	0	0	1	0	3	2	3	11	6				10	0	0
11								11	7	4	8	6	1	1	0	0	0	0	1	8	1	1	3				11	1	1.31579
12								12	13	1	2	11	0	1	0	0	3	0	1	3	1	2	0				12	0	0
13								13	3	0	1	3	1	12	0	0	6	0	1	6	1	2	9				13	1	1.31579
14								14	2	0	1	0	20	7	0	0	6	0	4	3	4	2	6				14	20	26.3158
15								15	4	0	0	8	4	0	0	0	0	0	2	0	2	0	1				15	4	5.26316
16								16	0	0	0	3	2	7	0	0	0	0	2	0	2	0	1				16	2	2.63158
17								17	0	0	0	2	0	13	0	0	0	0	3	0	3	0	4				17	0	0
18								18	0	0	0	1	5	12	0	0	0	0	5	1	5	0	1				18	5	6.57895
19								19	0	0	0	2	15	9	0	0	0	0	5	2	5	0	5				19	15	19.7368
20								20	0	0	0	4	9	3	0	0	0	0	3	3	3	0	1				20	9	11.8421
21								21	0	0	0	2	2	4	0	0	0	0	0	1	0	0	0				21	2	2.63158
22								22	1	0	0	0	1	0	0	0	0	0	0	1	0	0	0				22	1	1.31579
23								23	0	0	0	0	3	0	0	0	0	0	1	0	1	0	0				23	3	3.94737
24								24	0	0	0	0	5	5	0	0	0	0	1	0	1	0	0				24	5	6.57895
25								25	0	0	0	0	1	2	0	0	0	0	1	0	1	0	0				25	1	1.31579
26								26	0	0	0	0	0	0	0	0	0	0	1	0	1	0	0				26	0	0
27								27	0	0	0	0	0	0	0	0	0	0	0	0	0	0	0				27	0	0
28								28	0	0	0	0	0	0	0	0	0	0	0	0	0	0	0				28	0	0
29								29	0	0	0	0	0	0	0	0	0	0	0	0	0	0	1				29	0	0
30								30	0	0	0	0	0	0	0	0	0	0	0	0	0	0	0				30	0	0
31								31	0	0	0	0	0	0	0	0	0	0	0	0	0	0	0					0	0
32								32	0	0	0	0	0	0	0	0	0	0	2	0	2	0	0					76
33								33	0	1	0	0	0	0	0	0	0	0	0	0	0	0	1
34								34	0	0	0	0	0	0	0	0	0	0	1	0	1	0	1
35								35	0	0	0	0	0	0	0	0	0	0	1	0	1	0	0
36								36	0	0	0	0	0	0	0	0	0	0	2	0	2	0	0
37								37	0	0	0	0	0	0	0	0	0	0	0	0	0	0	0
38								38	0	0	0	0	0	0	0	0	0	0	0	1	0	0	0
39								39	0	0	0	0	0	0	0	0	0	0	0	1	0	0	0
40								40	0	0	0	0	0	0	0	0	0	0	0	1	0	0	0
									0	0	0	0	0	0	0	0	0	0	0	0	0	0	1
