# Supplementary material for: Microsatellite allele dose and configuration establishment (MADCE): an integrated approach for genetic studies in allopolyploids
Source: BMC Plant Biol. 2012 Feb 17;12:25. doi: 10.1186/1471-2229-12-25 (PMC3338383; doi:10.1186/1471-2229-12-25)
Supplement: Additional file 4 — CO817823 analysis Excel file. Excel file containing peak area data and analysis of CO817823. [file 1471-2229-12-25-S4.XLS]

## Sheet: CO817823-MP23
																										LG1							B	C	A	H4
	bb	Cc	Bb	Bb	DDAa	aa	Cc	Aa												.												Holiday	199203	195216	207236	207207
	Bb	Cc	Bb	Cc	DDaa	Aa	cc	Aa																								Korona	199193	195203	209236	207207
	193	195	199	203	207	209	216	236												Holiday 203 amplifies slightly better than Korona 203, alleles can be separated that way
Holiday		33437	31506	28118	24705		11460	7266																									B	C	A
Korona	54771	36395	37196	22093	18793	19854		9408	AVG_C	AVG	203/AVG_C	203/AVG	193/AVG_C	236/AVG_C	199/AVG	207/AVG_C	209/AVG_C	216/AVG_C	195/AVG_C	199/193	203/209	207/236	195/216	195/193	199/216	199/209	195/209	236/216	236/193	203/195	203/199		CO817823	CO817823	CO817823
										d										d	d	d	d	d		d			d		d		<abxac>	<abxac>	<abxac>		d	d	d	d
2311	46062	0	0	43916	10632	0	9074	9836	17303.8	14940	25.3795	24.9857	26.6197	5.68432	0	6.14433	0	5.24395	0	0		3.24278	0	0	0			10.8398	10.6769				bc	bc	aa
2314	52296	35686	37299	20175	22574	0	0	6603	22654.5	21829.1	8.90552	7.8559	23.0842	2.91465	16.4643	9.96447	0	0	15.7523	14.2646		10.2562		6.82385					6.3131	5.65348	5.40899		ac	ac	ab
2316	72707	0	55123	24436	24513	23653	14741	10134	31272.8	28163.4	7.81383	7.37504	23.2493	3.24052	17.6265	7.83845	7.56345	4.71369	0	15.1631	5.16552	7.25666	0	0	11.2183	4.66097	0	6.8747	6.96907		4.433		ac	bc	ac
2317	86672	57242	65615	31721	23738	0	0	24824	39329.5	36226.5	8.06545	7.44285	22.0374	6.3118	16.6834	6.03567	0	0	14.5545	15.141		2.86876		6.60444					14.3207	5.54156	4.83441		ac	ac	aa
2320	0	42924	38981	49053	23106	0	0	5276	20577	19917.5	23.8388	20.9339	0	2.56403	18.944	11.229	0	0	20.8602			13.1384								11.4279	12.5838		ab	ac	ab
2321	0	97331	50474	39244	35558	22000	0	0	30575.9	30575.9	12.835	10.9097	0	0	16.5078	11.6294	7.19522	0	31.8326											4.03201	7.77509		ab	aa	bc
2322	0	0	103649	22574	29755	0	12128	8426	24635.8	22066.5	9.16311	8.69549	0	3.42023	42.0726	12.078	0	4.92293	0			10.594	0		25.6388			6.94756			2.17793		aa	bc	ab
2324	0	47359	59629	75362	25972	26290	0	11698	32251	30788.8	23.3673	20.8056	0	3.62717	18.489	8.05308	8.15169	0	14.6845		14.3328	6.66063				4.53625	7.20563			15.9129	12.6385		ab	ac	ac
2330	0	45584	54500	72696	23902	24828	0	10930	30421.2	29055	23.8965	21.2671	0	3.59288	17.9151	7.85701	8.1614	0	14.9843		14.6399	6.56048				4.3902	7.34397			15.9477	13.3387		ab	ac	ac
2331	70587	45445	0	68943	16193	0	0	16434	29254.5	27200.2	23.5666	21.5445	24.1286	5.6176	0	5.53522	0	0	15.5344	0		2.95601		6.43815					11.641	15.1706			bc	ac	aa
2335	70458	43093	53539	0	29891	29920	16154	11041	35161.4	31762	0	0	20.0385	3.14009	15.2267	8.50109	8.50934	4.59425	12.2558	15.1974	0	8.12182	8.00291	6.11613	9.94286	3.57881	5.7611	6.83484	7.83516	0	0		ac	ab	ac
2339	0	50832	115005	0	23272	0	14314	18956	31956.1	27797.4	0	0	0	5.93188	35.9884	7.28248	0	4.47927	15.9068			3.68306	10.6536		24.1033			13.243		0	0		aa	ab	aa
2341	10078	5911	7924	4254	5603	0	0	1512	4599.25	4410.25	9.24933	8.19885	21.9123	3.28749	17.2289	12.1824	0	0	12.8521	15.7253		11.1171		5.86525					7.50149	7.19675	5.3685		ac	ac	ab
2344	58617	35584	41558	21175	20586	19754	0	8290	26731.8	25695.5	7.92129	7.00463	21.9279	3.10118	15.5463	7.70095	7.38971	0	13.3115	14.1795	5.35967	7.4497		6.07059		4.20755	7.20543		7.07133	5.95071	5.09529		ac	ac	ac
2350		80295						15273														0								0			--	--	--
2351	0	60859	68583	54056	30077	31484	19720	13265	38878.6	34755.5	13.9038	13.2202	0	3.4119	17.6403	7.73613	8.09802	5.0722	15.6536		8.58468	6.80219	9.25847		10.4335	4.35669	7.73205	6.72667		8.88217	7.88184		ab	ab	ac
2353	18565	23813	0	12192	6800	0	0	6649	9333.5	8502.38	13.0626	12.1886	19.8907	7.1238	0	7.28558	0	0	25.5135	0		3.06813		12.8268					17.9074	5.11989			bc	aa	aa
2355	0	52055	114430	0	23583	0	15171	20166	32592.8	28175.6	0	0	0	6.18727	35.109	7.23566	0	4.65472	15.9713			3.50833	10.2937		22.628			13.2925		0	0		aa	ab	aa
2356	0	94919	114371	0	41447	0	0	10714	34020.6	32681.4	0	0	0	3.14927	33.6181	12.1829	0	0	27.9004			11.6055								0	0		aa	aa	ab
2369	0	29275	34712	26675	12097	0	9657	11634	18167.6	15506.2	14.6827	14.6223	0	6.4037	19.1065	6.65855	0	5.3155	16.1138			3.11939	9.09444		10.7835			12.0472		9.11187	7.68466		ab	ab	aa
2374	22631	15290	16541	8394	9435	0	0	2350	9623.88	9330.12	8.72206	7.64716	23.5155	2.44184	17.1875	9.80374	0	0	15.8876	14.618		12.0447		6.75622					5.19199	5.48986	5.07466		ac	ac	ab
2375	44282	0	0	44106	22528	12498	8957	0	17666	16546.4	24.9666	22.6576	25.0662	0	0	12.7522	7.07461	5.07019	0	0	17.6452		0	0	0	0	0	0	0				bc	bc	bc
2379	78763	52844	58760	0	45488	0	18105	12048	37020.1	33251	0	0	21.2757	3.25445	15.8724	12.2874	0	4.89058	14.2744	14.9207		11.3267	8.75626	6.70924	9.73654			6.65452	7.64826	0	0		ac	ab	ab
2380	43363	0	0	43857	13403	14367	9364	6268	18281.8	16327.8	23.9895	22.8313	23.7193	3.42856	0	7.33136	7.85866	5.12205	0	0	15.2631	6.41496	0	0	0	0	0	6.69372	7.22736				bc	bc	ac
2385	0	31147	69606	0	18529	17461	9010	5731	20778.1	18935.5	0	0	0	2.75819	33.4997	8.91755	8.40355	4.33629	14.9903		0	9.69935	10.3708		23.1762	7.97274	7.13522	6.36071		0	0		aa	ab	ac
2390	0	35621	43882	56820	18290	17763	0	8115	23575.8	22561.4	24.101	21.4069	0	3.4421	18.6132	7.75797	7.53444	0	15.1092		15.9939	6.76155				4.94083	8.02139			15.9513	12.9484		ab	ac	ac
2393	34621	44508	24141	0	13464	13284	0	5570	17644.8	16948.5	0	0	19.6211	3.15675	13.6817	7.6306	7.52858	0	25.2245	13.9459	0	7.25171		12.8558		3.6346	13.402		8.04425	0	0		ac	aa	ac
2400	22779	14903	0	24308	8568	7088	0	3565	10597	10151.4	22.9386	20.3537	21.4957	3.36416	0	8.08531	6.68869	0	14.0634	0	17.1473	7.2101		6.54243		0	8.41027		7.82519	16.3108			bc	ac	ac
2401	35209	24048	27978	14289	13476	13040	0	5839	17464.8	16734.9	8.18162	7.25769	20.16	3.34331	16.0197	7.71611	7.46647	0	13.7694	15.8925	5.47891	6.92379		6.83007		4.2911	7.37669		8.29191	5.94187	5.10723		ac	ac	ac
2406	0	10808	13308	9395	7641	5279	3699	0	6728.62	6266.25	13.9627	12.7441	0	0	19.7782	11.356	7.84559	5.49741	16.0627		8.89847		8.76561		10.7932	5.04186	8.18943	0		8.69264	7.05966		ab	ab	bc
2410	48613	67853	0	29296	27135	16360	0	0	23657.1	23657.1	12.3836	10.526	20.549	0	0	11.4701	6.91546	0	28.6818	0	8.95355			13.9578		0	16.59		0	4.31757			bc	aa	bc
2413	0	29704	58606	0	15733	0	8452	11041	17878.6	15442	0	0	0	6.17553	32.7799	8.79989	0	4.72743	16.6143			4.27488	10.5433		20.8019			13.0632		0	0		aa	ab	aa
2418	64112	80005	45538	0	43016	28891	0	0	32695.2	32695.2	0	0	19.609	0	13.928	13.1567	8.83645	0	24.4699	14.2058	0			12.4789		3.1524	11.0768		0	0	0		ac	aa	bc
2419	0	72705	39143	29296	13549	0	0	15049	23098.9	21217.8	12.6829	11.7362	0	6.51504	16.9458	5.86565	0	0	31.4756			2.70098								4.02943	7.48435		ab	aa	aa
2425	0	29241	61970	0	22494	0	8794	5678	17831.1	16022.1	0	0	0	3.18432	34.7538	12.615	0	4.93183	16.3989			11.8848	9.97532		21.1406			6.45668		0	0		aa	ab	ab
2428	75241	101165	53825	0	30080	32373	0	12746	39772	38178.8	0	0	18.9181	3.20477	13.5334	7.56311	8.13965	0	25.4362	14.3074	0	7.07987		13.4455		3.3253	12.4999		8.47012	0	0		ac	aa	ac
2431	0	45898	25716	19575	12792	12779	0	6579	16239.8	15417.4	12.0538	10.7922	0	4.05117	15.8352	7.87697	7.86896	0	28.2628		7.65905	5.83311				4.02473	14.3667			4.26489	7.61199		ab	aa	ac
2438	0	63309	64358	0	15707	16713	0	5830	21468.4	20739.6	0	0	0	2.71562	29.978	7.31634	7.78494	0	29.4894		0	8.0825				7.70155	15.152			0	0		aa	aa	ac
2441	56983	0	1645	58391	26954	0	12363	9506	23463.9	20730.2	24.8855	23.942	24.2854	4.05133	0.701078	11.4874	0	5.26895	0	0.577365		8.50642	0	0	0.399175			7.68907	8.34108		354.96		bc	bc	ab
2444	0	0	41376	10318	13371	8405	5478	0	10553.2	9868.5	9.77708	8.88717	0	0	39.2069	12.67	7.96437	5.19082	0		6.13801		0		22.6594	9.84557	0	0			2.49372		aa	bc	bc
2461	0	0	115668	27779	22363	25829	15829	10362	30502.6	27228.8	9.10709	8.67177	0	3.39708	37.9207	7.3315	8.4678	5.18939	0		5.37748	6.47452	0		21.922	8.95644	0	6.54621			2.40161		aa	bc	ac
2465	0	41861	50371	37834	19589	23307	14657	9731	27717.2	24668.8	13.65	13.0363	0	3.51081	18.1732	7.06744	8.40884	5.28804	15.1029		8.11645	6.03915	8.56812		10.31	4.32239	7.18428	6.63915		9.03801	7.51107		ab	ab	ac
2466	68774	0	55463	26615	33073	0	15177	10573	29428.1	26209.4	9.04407	8.63155	23.3702	3.59282	18.8469	11.2386	0	5.15731	0	16.1291		9.38419	0	0	10.9632			6.96646	7.68677		4.79869		ac	bc	ab
2475	0	21416	42034	10303	12527	9147	0	4463	13044.1	12486.2	7.89858	7.01376	0	3.42146	32.2245	9.60356	7.01235	0	16.4181		5.6319	8.42057				9.19077	9.36526			4.81089	2.45111		aa	ac	ac
2476	0	44426	96775	21906	16226	0	0	16618	26571.1	24493.9	8.24429	7.60194	0	6.25416	36.4211	6.10663	0	0	16.7197			2.92923								4.9309	2.2636		aa	ac	aa
2480	54884	0	0	55434	29610	0	12206	7810	22495	19993	24.6428	23.5677	24.3983	3.47188	0	13.1629	0	5.42609	0	0		11.3739	0	0	0			6.39849	7.11501				bc	bc	ab
2485	59717	79391	39230	0	19398	0	0	17903	29192.8	26954.9	0	0	20.4561	6.13269	13.4383	6.6448	0	0	27.1955	13.1386		3.25052		13.2945					14.9899	0	0		ac	aa	aa
2488	0	0	61394	14293	7556	0	7295	8354	14317.6	12361.5	9.9828	9.82814	0	5.83477	42.88	5.27741	0	5.09512	0			2.71343	0		25.2477			11.4517			2.32808		aa	bc	aa
2490	0	4848	4807	11593	3646	4166	0	2460	4247.5	3940	27.2937	25.0103	0	5.79164	11.3172	8.58387	9.80812	0	11.4138		13.9138	4.44634				2.30773	4.65482			23.913	24.1169		ab	ac	ac
2493	0	33953	83861	18678	24471	0	0	8221	22175.6	21148	8.42276	7.50723	0	3.70722	37.8167	11.0351	0	0	15.311			8.92994								5.50113	2.22726		aa	ac	ab
2501	0	30170	36049	46875	16222	16364	0	7349	20047.2	19128.6	23.3823	20.8294	0	3.66584	17.982	8.09188	8.16272	0	15.0494		14.3226	6.62213				4.40589	7.37473			15.537	13.0031		ab	ac	ac
2504	0	25307	51600	0	19682	13242	6267	0	15295.6	14512.2	0	0	0	0	33.7351	12.8677	8.65738	4.09725	16.5453		0		12.1144		24.7008	7.79338	7.64446	0		0	0		aa	ab	bc
2505	47208	0	0	46565	23952	15940	10635	0	19366.9	18037.5	24.0436	21.9433	24.3756	0	0	12.3675	8.23055	5.49134	0	0	14.6063		0	0	0	0	0	0	0				bc	bc	bc
2507	70014	0	54475	27027	23936	24822	15379	10799	31578.8	28306.5	8.5586	8.11579	22.1712	3.4197	17.2505	7.57978	7.86035	4.87005	0	15.5612	5.44416	6.6495	0	0	10.6265	4.38925	0	7.02191	7.71203		4.96136		ac	bc	ac
2519	7986	10045	0	4971	1952	0	0	1797	3568.5	3343.88	13.9302	12.6361	22.3792	5.03573	0	5.47009	0	0	28.1491	0		3.25876		12.5783					11.2509	4.94873			bc	aa	aa
2527	0	0	41004	11924	9284	0	8085	10091	12320.5	10048.5	9.67818	10.0865	0	8.19041	33.2811	7.53541	0	6.56223	0			2.76008	0		15.2148			12.4811			2.90801		aa	bc	aa
2529	0	0	101442	22770	16102	0	12169	16612	24734.5	21136.9	9.20577	9.15675	0	6.71613	41.0124	6.50994	0	4.91985	0			2.9079	0		25.0083			13.6511			2.24463		aa	bc	aa
2540	61772	0	0	56750	13621	0	11729	14483	23070.9	19794.4	24.5981	24.3693	26.7749	6.27761	0	5.90398	0	5.0839	0	0		2.82145	0	0	0			12.348	11.7229				bc	bc	aa
2541				299				0																									--	--	--
2548	74271	47641	50576	0	41753	0	15635	10457	33303.1	30041.6	0	0	22.3015	3.13995	15.1866	12.5373	0	4.69475	14.3053	13.6193		11.9785	9.14122	6.41448	9.70438			6.6882	7.03976	0	0		ac	ab	ab
2549	54284	71668	38317	0	22257	23437	0	8771	28438.1	27341.8	0	0	19.0885	3.08424	13.4738	7.82647	8.2414	0	25.2014	14.1172	0	7.6127		13.2024		3.26979	12.2316		8.07881	0	0		ac	aa	ac
2552	0	49239	103782	0	44086	26357	14885	0	31654.2	29793.6	0	0	0	0	32.7861	13.9274	8.32653	4.70237	15.5553		0		9.92388		20.9168	7.8751	7.47263	0		0	0		aa	ab	bc
2557	70641	48834	0	70378	18245	0	0	18704	30688.2	28350.2	22.9332	21.1008	23.0189	6.09484	0	5.94527	0	0	15.9129	0		2.92638		6.91298					13.2388	14.4117			bc	ac	aa
2560	51514	0	0	48320	15887	0	12941	14406	21301.9	17883.5	22.6834	22.9664	24.1828	6.76278	0	7.45803	0	6.07505	0	0		3.30841	0	0	0			11.1321	13.9826				bc	bc	aa
2571	80789	52899	0	48662	20713	0	15576	19632	34184.9	29783.9	14.235	13.8876	23.633	5.74289	0	6.05911	0	4.5564	15.4744	0		3.16519	10.1886	6.5478	0			12.604	12.1502	9.19904			bc	ab	aa
2572	0	33142	72313	0	27531	18063	9922	0	21361.6	20121.4	0	0	0	0	33.8518	12.8881	8.45582	4.64478	15.5147		0		10.0208		21.8644	8.00675	7.3392	0		0	0		aa	ab	bc
2580	0	0	96196	21506	16134	0	12301	15744	23740.8	20235.1	9.05869	9.03385	0	6.63164	40.5194	6.79591	0	5.18139	0			3.07431	0		23.4605			12.799			2.23564		aa	bc	aa
2583	12559	8118	10615	5907	4626	0	0	5688	6650.12	5939.12	8.88254	8.45402	18.8854	8.55322	15.9621	6.95626	0	0	12.2073	16.9042		2.43987		6.46389					22.6451	7.27642	5.56477		ac	ac	aa
2592	29265	24975	1214	35705	20414	8986	0	0	15069.9	15069.9	23.693	20.139	19.4195	0	0.805581	13.5462	5.96289	0	16.5728	0.82966	19.867			8.53409		0.270198	11.1173		0	14.2963	294.11		bc	ac	bc
2599	0	0	54013	69964	32765	0	14115	10457	25735.8	22664.2	27.1855	26.2393	0	4.06322	20.9875	12.7313	0	5.48459	0			9.39992	0		11.4799			7.40843			12.9532		ab	bc	ab
2601	62492	0	48717	23135	29734	0	13229	8022	25822.5	23166.1	8.95924	8.48858	24.2006	3.10659	18.8661	11.5148	0	5.12305	0	15.5914		11.1197	0	0	11.0478			6.06395	6.41842		4.74886		ac	bc	ab
2608	0	38477	42245	32769	25313	0	12075	7330	22201.8	19776.1	14.7596	14.0845	0	3.30154	19.0278	11.4014	0	5.43876	17.3306			10.36	9.5595		10.4957			6.07039		8.51652	7.75689		ab	ab	ab
2614	83850	106718	0	53276	41514	0	0	11793	38618	37143.9	13.7956	12.1917	21.7127	3.05376	0	10.7499	0	0	27.6343	0		10.5607		12.7273					7.0322	4.99222			bc	aa	ab
2618	0	0	91763	22264	20405	20583	13020	8002	24632.4	22004.6	9.03851	8.60019	0	3.24857	37.253	8.28381	8.35608	5.28573	0		5.40835	7.64996	0		21.1435	8.91639	0	6.14593			2.42625		aa	bc	ac
2622	70952	99621	51199	0	44611	0	0	11995	36296.6	34797.2	0	0	19.5478	3.30471	14.1057	12.2907	0	0	27.4464	14.432		11.1574		14.0406					8.4529	0	0		ac	aa	ab
2623	83989	0	5171	74840	33293	23152	18216	0	32109.6	29832.6	23.3077	21.3236	26.157	0	1.61042	10.3685	7.2103	5.67307	0	1.23135	16.1628		0	0	0.851614	0.4467	0	0	0		144.73		bc	bc	bc
2624	35172	24070	23024	0	10368	0	7337	9110	15691	13635.1	0	0	22.4154	5.80588	14.6734	6.60761	0	4.67593	15.34	13.0922		3.41427	9.8419	6.84351	9.4142			12.4165	12.9506	0	0		ac	ab	aa
2632	70636	86515	0	38973	36352	22656	0	0	31891.5	31891.5	12.2205	10.3874	22.1488	0	0	11.3986	7.10409	0	27.1279	0	8.60103			12.248		0	15.2745		0	4.50477			bc	aa	bc
2635	0	46540	141086	29273	46109	28643	0	0	36456.4	36456.4	8.0296	6.82516	0	0	38.7	12.6477	7.85679	0	12.7659		5.10997					9.85134	6.49932			6.28986	2.07483		aa	ac	bc
2637	0	36066	42138	35141	32019	18887	13213	0	23834.6	22183	14.7437	13.4652	0	0	17.6793	13.4338	7.92419	5.54362	15.1318		9.30296		8.18875		9.5674	4.46212	7.63827	0		9.74353	8.3395		ab	ab	bc
2640	0	33293	45076	32602	31755	0	14369	8695	23606.8	20723.8	13.8105	13.372	0	3.68327	19.0945	13.4517	0	6.08682	14.1032			10.9563	6.95101		9.41109			6.05122		9.79245	7.23267		ab	ab	ab
2643	16522	11840	0	9291	12096	6680	4212	0	8106.62	7580.12	11.461	10.4185	20.3809	0	0	14.9211	8.24017	5.19575	14.6053	0	6.95434		8.43305	7.1662	0	0	7.08982	0	0	7.84713			bc	ab	bc
Holiday	0	33437	31506	28118	24705	0	11460	7266	19402.2	17061.5	14.4921	14.0083	0	3.74493	16.2383	12.7331	0	5.90653	17.2336			10.2002	8.75314		8.24764			6.34031			7.38852
Holiday	0	50955	49010	43764	41658	0	17117	11255	30266.4	26719.9	14.4596	13.922	0	3.71865	16.1929	13.7638	0	5.65545	16.8355				8.9306		8.58971			6.57533			8.17545
Korona	54771	36395	37196	22093	18793	19854	0	9408	25989.8	24813.8	8.50066	7.568	21.0741	3.61989	14.3118	7.23093	7.63917	0	14.0036	13.5824	5.56387	5.99267		6.64494		3.74695	7.33253		8.58849		5.16362
Korona	67281	43964	50921	27731	25041	25713	0	11546	32967.9	31524.6	8.41152	7.47712	20.408	3.5022	15.4456	7.59558	7.79941	0	13.3354	15.1368	5.39241	6.50641		6.53439		3.96072	6.83919		8.58043		5.6958
0										0	20	20	39	16	17	0	41	37	22	19	10	1	22	13		9		10	8	21	20	1
1										1	0	0	0	0	2	0	0	0	0	1	0	0	0	0		0		0	0	0	0	2
2										2	0	0	0	0	1	0	0	0	0	0	0	10	0	0		1		0	0	0	12	3
3										3	0	0	0	5	0	0	0	0	0	0	0	11	0	0		5		0	0	0	0	4
4										4	0	0	0	33	0	0	0	0	0	0	0	2	0	0		12		0	0	9	5	5
5										5	0	0	0	3	0	0	0	17	0	0	8	1	0	1		1		0	1	7	6	6
6										6	0	0	0	8	0	6	1	23	0	0	2	10	1	14		0		17	3	1	0	7
7										7	0	1	0	12	0	10	2	3	0	0	1	7	0	1		4		3	11	3	9	8
8										8	3	9	0	1	0	20	18	0	0	0	5	5	6	1		3		0	6	3	1	9
9										9	10	9	0	2	0	8	17	0	0	0	1	3	7	0		3		0	0	5	0	10
10										10	10	3	0	0	0	3	1	0	0	0	0	5	6	0		0		1	1	0	0	11
11										11	0	6	0	0	0	2	0	0	0	0	0	8	0	0		0		2	3	1	0	12
12										12	1	1	0	0	1	10	0	0	1	0	0	1	1	6		0		6	2	0	4	13
13										13	5	4	0	0	0	14	0	0	4	4	1	1	0	4		0		4	2	0	2	14
14										14	7	5	0	0	5	6	0	0	2	8	4	0	0	1		0		0	2	2	0	15
15										15	4	2	0	0	2	1	0	0	9	7	2	0	0	0		0		0	0	5	0	16
16										16	0	0	0	0	6	0	0	0	16	2	1	0	0	0		0		0	0	1	0	17
17										17	0	0	0	0	5	0	0	0	8	0	2	0	0	0		0		0	1	0	0	18
18										18	0	0	0	0	8	0	0	0	1	0	0	0	0	0		0		0	0	0	0	19
19										19	0	0	2	0	6	0	0	0	0	0	1	0	0	0		0		0	0	0	0	20
20										20	0	0	6	0	4	0	0	0	0	0	0	0	0	0		0		0	1	1	4	>20
21										21	0	5	5	0	1	0	0	0	1
22										22	0	6	5	0	0	0	0	0	0
23										23	3	3	6	0	0	0	0	0	0
24										24	8	2	7	0	0	0	0	0	0
25										25	6	2	6	0	0	0	0	0	1
26										26	1	1	1	0	0	0	0	0	4
27										27	0	1	3	0	0	0	0	0	0
28										28	2	0	0	0	0	0	0	0	5
29										29	0	0	0	0	0	0	0	0	3
30										30	0	0	0	0	1	0	0	0	1
											0	0	0	0	21	0	0	0	2
[truncated: 1 more columns]
