# Supplementary material for: Microsatellite allele dose and configuration establishment (MADCE): an integrated approach for genetic studies in allopolyploids
Source: BMC Plant Biol. 2012 Feb 17;12:25. doi: 10.1186/1471-2229-12-25 (PMC3338383; doi:10.1186/1471-2229-12-25)
Supplement: Additional file 5 — CX661101 analysis Excel file. Excel file containing peak area data and analysis of CX661101. [file 1471-2229-12-25-S5.XLS]

## Sheet: CX661101-MP25
										H1	H2	H3	H4
HolidayMP25	CC	DD	Bb	Aa	AaBb	aa			Holiday	223221	223220	204204	212212
KoronaMP25	cc	DD	bb	aa	AaBB	Aa			Korona	223224	223223	0,0	212212
HolidayMP25	17846	18955	1	4057	17755
KoronaMP25		23002		103	29136	2178																				2	2
	204	212	220	221	223	224	AVG	1	204/220	223/212	223/204	212/204	220/212	221/212	212/204	223/204	223/212	212/224	204/224	204/AVG	212/AVG	221/AVG	220/AVG	224/AVG	223/AVG	661101_HKK223H220/1	661101_HK223H221K224	4	5	6		7	8
																										<abxaa>	<abxac>
2311MP25	14361	38505	13853	0	30341	17242	19050.3		5.18335	6.3038	12.6764	16.0873	10.7931	0	26.8122	16.9019	11.8196	2.23321	0.832908	7.53845	20.2122	0	7.27179	9.05076	15.9268	ab	ac
2314MP25	22320	54830	0	19796	56818	0	25627.3			8.29006	15.2737	14.7392	0	7.22086	24.5654	20.3649	15.5439			8.70945	21.3951	7.72456	0	0	22.1709	aa	ab
2316MP25	34395	73893	28870	0	75992	0	35525		5.95688	8.22725	13.2563	12.8902	11.721	0	21.4836	17.6751	15.4261			9.68191	20.8003	0	8.12667	0	21.3911	ab	aa
2317MP25	35170	78476	0	27667	64692	35256	40210.2			6.59483	11.0365	13.388	0	7.05107	22.3133	14.7153	12.3653	2.22589	0.997561	8.74654	19.5165	6.8806	0	8.76793	16.0885	aa	bc
2320MP25	4827	13263	5216	6751	4182	5635	6645.67		4.62711	2.52251	5.19826	16.486	11.7982	10.1802	27.4767	6.93101	4.7297	2.35368	0.85661	7.26338	19.9574	10.1585	7.84872	8.47921	6.29282	ab	bc
2321MP25	28742	58430	0	23310	65025	0	29251.2			8.90296	13.5742	12.1975	0	7.97878	20.3291	18.0989	16.6931			9.82593	19.9753	7.96891	0	0	22.2299	aa	ab
2322MP25	15640	33184	0	12417	25089	16027	17059.5			6.04846	9.62494	12.7304	0	7.48373	21.2174	12.8332	11.3409	2.07051	0.975853	9.16791	19.4519	7.27864	0	9.39477	14.7068	aa	bc
2324MP25	29403	62269	25273	0	50692	29783	32903.3		5.81708	6.51265	10.3443	12.7067	12.176	0	21.1778	13.7923	12.2112	2.09076	0.987241	8.93618	18.9248	0	7.68098	9.05167	15.4063	ab	ac
2330MP25	34435	70331	0	25031	75704	0	34250.2			8.61117	13.1908	12.2546	0	7.11806	20.4243	17.5877	16.1459			10.054	20.5345	7.30829	0	0	22.1033	aa	ab
2331MP25	22026	52103	18018	0	39326	22262	25622.5		6.11222	6.03819	10.7126	14.1931	10.3745	0	23.6552	14.2835	11.3216	2.34045	0.989399	8.59635	20.3349	0	7.0321	8.68846	15.3482	ab	ac
2335MP25	35429	72932	0	0	113455	0	36969.3			12.445	19.2139	12.3512	0	0	20.5854	25.6186	23.3344			9.58335	19.7277	0	0	0	30.6889	aa	aa
2339MP25	41370	96417	0	0	118931	55996	52119			9.86805	17.2489	13.9836	0	0	23.306	22.9985	18.5026	1.72186	0.738803	7.9376	18.4994	0	0	10.7439	22.8191	aa	ac
2341MP25	15702	37795	0	13068	28006	17619	18698.3			5.92798	10.7016	14.4421	0	6.9152	24.0702	14.2688	11.115	2.14513	0.891197	8.39754	20.213	6.98886	0	9.42276	14.9778	aa	bc
2344MP25	30100	66409	0	25900	73906	0	32719.2			8.90313	14.7321	13.2377	0	7.80015	22.0628	19.6428	16.6934			9.1995	20.2967	7.91585	0	0	22.588	aa	ab
2350MP25	20817	46326	0	0	56572	1	20619.3			9.76937	16.3055	13.3524	0	0	22.2539	21.7407	18.3176			10.0959	22.4673	0	0	0.000484982	27.4364	aa	ac
2351MP25	38741	80315	32504	38860	50870	0	40215		5.95942	5.06705	7.87848	12.4388	12.1412	9.6769	20.7313	10.5046	9.50072			9.63347	19.9714	9.66306	8.08256	0	12.6495	ab	ab
2353MP25	13289	28650	10868	0	25920	13197	15320.7		6.11382	7.2377	11.7029	12.9355	11.3801	0	21.5592	15.6039	13.5707	2.17095	1.00697	8.6739	18.7002	0	7.09369	8.61385	16.9183	ab	ac
2355MP25	46534	99692	0	32528	83105	43419	50879.7			6.66894	10.7154	12.8541	0	6.5257	21.4235	14.2872	12.5043			9.14589	19.5937	6.39312	0	8.53366	16.3336	aa	bc
2356MP25	43592	96473	0	34387	81936	41103	49581.8			6.79452	11.2777	13.2785	0	7.12883	22.1309	15.0369	12.7397	2.3471	1.06056	8.79193	19.4573	6.9354	0	8.28993	16.5254	aa	bc
2369MP25	27746	65622	25134	0	48991	30961	33075.7		5.51961	5.97251	10.5942	14.1906	11.4904	0	23.651	14.1256	11.1985	2.11951	0.89616	8.38864	19.84	0	7.59894	9.36066	14.8118	ab	ac
2374MP25	19564	52211	0	18483	36747	20616	24603.5			5.63054	11.2698	16.0124	0	7.08012	26.6873	15.0264	10.5573	2.53255	0.948972	7.95171	21.221	7.51235	0	8.3793	14.9357	aa	bc
2375MP25	28982	60792	24365	0	66085	0	30037.3		5.94747	8.69654	13.6813	12.5855	12.0238	0	20.9758	18.2417	16.306			9.64866	20.2388	0	8.11157	0	22.001	ab	aa
2379MP25	38393	80869	32793	39954	30016	33694	42619.8		5.85384	2.96935	0	12.6381	12.1652	9.88117	21.0635	6.25447	5.56752	2.4001	1.13946	9.00825	18.9745	9.37451	7.69431	7.90571	7.04273	ab	bc
2380MP25	34213	73693	29020	0	78615	0	35923.5		5.89473	8.53432	13.7869	12.9237	11.8139	0	21.5395	18.3825	16.0019			9.52385	20.5139	0	8.07828	0	21.884	ab	aa
2385MP25	50091	114427	0	0	177041	0	56926.5			12.3776	21.2063	13.7063	0	0	22.8438	28.2751	23.2079			8.79924	20.1008	0	0	0	31.0999	aa	aa
2390MP25	41963	89626	32985	0	90877	0	42575.2		6.36092	8.11166	12.9939	12.815	11.0409	0	21.3583	17.3252	15.2094			9.85622	21.0512	0	7.74747	0	21.3451	ab	aa
2393MP25	36373	80035	0	0	124182	0	40098.3			12.4128	20.4848	13.2024	0	0	22.004	27.313	23.2739			9.07095	19.9597	0	0	0	30.9694	aa	aa
2400MP25	9034	23141	7623	0	26906		0	1						0												ab	aa
2401MP25	22125	48251	0	0	72555	0	23821.8			12.0296	19.6759	13.085	0	0	21.8084	26.2346	22.5555			9.2877	20.2549	0	0	0	30.4574	aa	aa
2406MP25	19393	46849	20157	20535	15652	19312	23649.7			2.67276	4.84257	14.4946	12.9076	8.76646	24.1577	6.45676	5.01142	2.4259	1.00419	8.20012	19.8096	8.683	8.52316	8.16587	6.61828	ab	bc
2410MP25	18532	43436	17360	19567	28606	0	21250.2			5.26863	9.2616	14.063	11.9901	9.00958	23.4384	12.3488	9.87867			8.72087	20.4403	9.20793	8.16935	0	13.4615	ab	ab
2413MP25	29912	61187	0	0	79379	37981	34743.2			10.3785	15.9225	12.2734	0	0	20.4557	21.23	19.4598	1.61099	0.787552	8.60946	17.6112	0	0	10.9319	22.8474	aa	ac
2418MP25	40627	86309	0	32783	90383	0	41683.7			8.37762	13.3482	12.7465	0	7.59666	21.2442	17.7976	15.708			9.7465	20.7057	7.86471	0	0	21.6831	aa	ab
2419MP25	51273	116138	0	0	131855	71926	61865.3			9.08264	15.4298	13.5905	0	0	22.6509	20.573	17.03	1.61469	0.712858	8.28784	18.7727	0	0	11.6262	21.3132	aa	ac
2425MP25	19058	39808	0	13179	31206	17388	20106.5			6.2713	9.82454	12.5327	0	6.62128	20.8878	13.0994	11.7587			9.47853	19.7986	6.5546	0	8.64795	15.5204	aa	bc
2428MP25	49757	104120	0	0	168385	0	53710.3			12.9378	20.3049	12.5554	0	0	20.9257	27.0732	24.2583			9.26395	19.3855	0	0	0	31.3506	aa	aa
2431MP25	25093	49252	17949	0	55507	0	24633.5		6.99008	9.016	13.2723	11.7767	10.933	0	19.6278	17.6964	16.905			10.1865	19.9939	0	7.28642	0	22.5331	ab	aa
2438MP25	12952	30493	0	0	46938	0	15063.8			12.3144	21.744	14.1258	0	0	23.5431	28.992	23.0896			8.59808	20.2425	0	0	0	31.1594	aa	aa
2441MP25	24963	55448	25626	23151	20762	22614	28760.7		4.87064	2.99553	0	13.3272	13.8649	8.35053	22.2121	6.65369	5.61661	2.45193	1.10387	8.67956	19.2791	8.04954	8.91009	7.86282	7.21889	ab	bc
2444MP25	19179	43038	17906	19074	23157	0	20392.3			4.30448	7.24449	13.4641	12.4815	8.86379	22.4402	9.65931	8.07089			9.40501	21.105	9.35352	8.78075	0	11.3557	ab	ab
2461MP25	21583	46090	0	0	73177	0	23475			12.7016	20.343	12.8129	0	0	21.3548	27.1239	23.8155			9.19404	19.6337	0	0	0	31.1723	aa	aa
2465MP25	24195	52059	0	0	79128	0	25897			12.1597	19.6226	12.9099	0	0	21.5164	26.1634	22.7995			9.34278	20.1023	0	0	0	30.5549	aa	aa
2466MP25	34252	71259	0	23029	58679	28315	35922.3			6.58769	10.2789	12.4826	0	6.46346	20.8043	13.7052	12.3519	2.51665	1.20968	9.53502	19.837	6.41078	0	7.88228	16.335	--	--
2475MP25	13857	33931	0	12124	37145	0	16176.2			8.75777	16.0836	14.6919	0	7.14627	24.4865	21.4448	16.4208			8.56631	20.9759	7.49498	0	0	22.9628	aa	ab
2476MP25	23107	56173	0	0	75061	0	25723.5			10.69	19.4905	14.586	0	0	24.3099	25.9873	20.0437			8.98284	21.8372	0	0	0	29.1799	aa	aa
2480MP25	19740	40015	0	13626	35529	16953	20977.2			7.10314	10.7991	12.1626	0	6.81045	20.271	14.3988	13.3184	2.36035	1.1644	9.41023	19.0755	6.49563	0	8.08164	16.937	aa	bc
2485MP25	22799	51085	0	0	65498	29114	28082.7			10.2571	17.2371	13.444	0	0	22.4067	22.9828	19.2321			8.11853	18.1909	0	0	10.3672	23.3233	aa	ac
2488MP25	22653	61683	0	0	67572	35651	31259.8			8.76378	17.8975	16.3377	0	0	27.2295	23.8633	16.4321	1.73019	0.63541	7.24668	19.7324	0	0	11.4047	21.6162	aa	ac
2490MP25	3893	10194	4098	0	12599	0	5130.67		4.74988	9.88738	19.4179	15.7113	12.06	0	26.1855	25.8906	18.5388			7.58771	19.8688	0	7.98727	0	24.5563	ab	aa
2493MP25	26914	56582	0	19180	47196	22660	28755.3			6.67293	10.5215	12.614	0	6.77954	21.0233	14.0287	12.5118	2.497	1.18773	9.35966	19.677	6.67007	0	7.88028	16.413	aa	bc
2501MP25	22860	47715	18723	0	45049	0	22391.2		6.10479	7.55301	11.8239	12.5236	11.7718	0	20.8727	15.7652	14.1619			10.2094	21.3097	0	8.36178	0	20.1191	ab	aa
2504MP25	15906	39716	0	13893	28318	16277	19018.3			5.7041	10.682	14.9815	0	6.99617	24.9692	14.2427	10.6952	2.44001	0.977207	8.36351	20.883	7.30506	0	8.55858	14.8898	aa	bc
2505MP25	21200	43194	20020	18413	27014	0	21640.2		5.29471	5.00329	7.64547	12.2247	13.9047	8.52572	20.3745	10.194	9.38116			9.7966	19.9601	8.50871	9.25132	0	12.4833	ab	ab
2507MP25	36462	79592	0	0	128786	0	40806.7			12.9446	21.1924	13.0973	0	0	21.8288	28.2565	24.2712			8.9353	19.5047	0	0	0	31.56	aa	aa
2519MP25	5445	21503	0	0	18965	12058	9661.83			7.05576	20.8981	23.6948	0	0	39.4913	27.8641	13.2295	1.7833	0.451567	5.63558	22.2556	0	0	12.48	19.6288	aa	ac
2527MP25	21006	53442	0	0	64054	29965	28077.8			9.58856	18.2959	15.2648	0	0	25.4413	24.3946	17.9786	1.78348	0.701018	7.48135	19.0335	0	0	10.6721	22.813	aa	ac
2529MP25	33579	80825	0	0	93369	48461	42705.7			9.2416	16.6835	14.4421	0	0	24.0701	22.2446	17.328			7.86289	18.9261	0	0	11.3477	21.8634	aa	ac
2540MP25	32183	73618	28730	0	56299	33078	37318		5.60094	6.11796	10.496	13.7249	11.7077	0	22.8748	13.9947	11.4712			8.62399	19.7272	0	7.6987	8.86382	15.0863	ab	ac
2541MP25								1																		--	--
2548MP25	42751	95652	0	32985	80606	42110	49017.3			6.7416	11.3129	13.4245	0	6.89688	22.3742	15.0838	12.6405			8.72161	19.5139	6.72925	0	8.59084	16.4444	aa	bc
2549MP25	30252	64133	0	0	81816	36126	35387.8			10.2058	16.2269	12.7198	0	0	21.1996	21.6359	19.1359	1.77526	0.837402	8.5487	18.1229	0	0	10.2086	23.1198	aa	ac
2552MP25	36527	79979	0	31538	87586	0	39271.7			8.7609	14.3871	13.1375	0	7.88657	21.8959	19.1827	16.4267			9.30111	20.3656	8.03073	0	0	22.3026	aa	ab
2557MP25	38246	91281	0	0	111084	53165	48962.7			9.73556	17.4268	14.3201	0	0	23.8668	23.2357	18.2542			7.81126	18.643	0	0	10.8583	22.6875	aa	ac
2560MP25	12909	28655	10634	0	23454	13835	14914.5		6.06968	6.54797	10.9012	13.3186	11.1331	0	22.1977	14.535	12.2774			8.65534	19.2128	0	7.12997	9.27621	15.7256	ab	ac
2571MP25	24340	60368	22838	0	45809	30298	30608.8		5.32884	6.07063	11.2923	14.8812	11.3494	0	24.802	15.0564	11.3824	1.99247	0.803353	7.95195	19.7224	0	7.46124	9.89845	14.9659	ab	ac
2572MP25	10914	27757	10883	12635	15342	0	12921.8		5.01424	4.4218	8.4343	15.2595	11.7624	9.10401	25.4325	11.2457	8.29088			8.44617	21.4807	9.77802	8.42218	0	11.8729	ab	ab
2580MP25	15628	37042	0	0	50279	19292	20373.5			10.8588	19.3034	14.2214	0	0	23.7023	25.7379	20.3603			7.67075	18.1815	0	0	9.46916	24.6786	aa	ac
2583MP25	16295	37824	0	13258	29526	17595	19083			6.24492	10.8718	13.9272	0	7.01036	23.212	14.4957	11.7092	2.1497	0.926115	8.53901	19.8208	6.94754	0	9.22025	15.4724	aa	bc
2592MP25	23168	53759	23464	22611	20300	22117	27569.8			3.02089	0	13.9224	13.094	8.41199	23.204	7.00967	5.66417	2.43066	1.04752	8.40339	19.4992	8.20136	8.51075	8.02217	7.36312	ab	bc
2599MP25	47511	107162	49719	43236	75716	0	53890.7		4.77795	5.65245	9.56191	13.5331	13.9188	8.06928	22.5552	12.7492	10.5983			8.81618	19.8851	8.02291	9.2259	0	14.0499	ab	ab
2601MP25	19874	49211	0	0	61559	23393	25672.8			10.0074	18.5848	14.8569	0	0	24.7615	24.7797	18.7638			7.74126	19.1685	0	0	9.11197	23.9783	aa	ac
2608MP25	23481	57786	26399	25651	23456	22093	29811		4.44733	3.24729	5.99361	14.7658	13.7052	8.87793	24.6097	7.99148	6.08867	2.61558	1.06283	7.87662	19.3841	8.60454	8.85546	7.41102	7.86824	ab	bc
2614MP25	44289	97052	44111	47531	38887	42608	52413		5.02018	3.20546	0	13.148	13.6353	9.79496	21.9133	7.02423	6.01023	2.27779	1.03945	8.45	18.5168	9.06855	8.41604	8.12928	7.41934	ab	bc
2618MP25	24999	56949	0	0	71878	29733	30593.2			10.0972	17.2514	13.6683	0	0	22.7805	23.0019	18.9322	1.91535	0.840783	8.17143	18.6149	0	0	9.71884	23.4948	aa	ac
2622MP25	16443	36062	0	0	45946	20779	19871.7			10.1927	16.7656	13.1589	0	0	21.9315	22.3541	19.1113			8.2746	18.1474	0	0	10.4566	23.1214	aa	ac
2623MP25	32612	39942	28471	28639	49220	0	29814			9.85829	9.05556	7.34858	21.3843	14.3403	12.2476	12.0741	18.4843			10.9385	13.3971	9.60589	9.54954	0	16.509	ab	ab
2624MP25	20511	50917	0	0	62296	26717	26740.2			9.78785	18.2232	14.8945	0	0	24.8242	24.2976	18.3522	1.90579	0.767713	7.67048	19.0414	0	0	9.99134	23.2968	aa	ac
2632MP25	23983	54848	22366	26282	21412	22288	28529.8		5.36149	3.1231	0	13.7217	12.2334	9.58358	22.8695	7.14239	5.85582	2.46088	1.07605	8.40629	19.2248	9.21211	7.83951	7.81217	7.50513	ab	bc
2635MP25	22191	47077	20196	0	41711	0	21862.5		5.49391	7.08813	11.2778	12.7287	12.87	0	21.2145	15.0371	13.2902			10.1503	21.5332	0	9.23774	0	19.0788	ab	aa
2637MP25	26786	62441	23599	28018	35073	0	29319.5		5.67524	4.49359	7.85627	13.9866	11.3382	8.97423	23.3111	10.475	8.42547			9.1359	21.2967	9.5561	8.04891	0	11.9623	ab	ab
2640MP25	20365	48046	18457	22235	16362	19319	24130.7		5.51688	2.72439	0	14.1555	11.5246	9.25571	23.5924	6.4275	5.10823	2.48698	1.05414	8.43947	19.9108	9.21442	7.64877	8.006	6.78058	ab	bc
2643MP25	9386	22625	8329	8891	15241	0	10745.3		5.63453	5.38908	9.74281	14.463	11.044	7.85945	24.1051	12.9904	10.1045			8.73495	21.0557	8.27429	7.75127	0	14.1838	ab	ab
HolidayMP25	30481	36615	15307	15741	24564	0	20451.3				4.83527	7.20744	12.5416	8.59812	12.0124	6.44703	10.0631			14.9042	17.9035	7.69681	7.4846	0	12.011
HolidayMP25	42957	50160	19621	22434	34956	0	28354.7				4.88246	7.00608	11.735	8.94498	11.6768	6.50995	10.4533			15.1499	17.6902	7.91193	6.91985	0	12.3281
KoronaMP25	0	73246	0	0	88552	52191	42797.8						0	0			18.1345	1.40342		0	17.1144	0	0	12.1948	20.6908
KoronaMP25	201	113178	0	0	138273	69734	64237						0	0			18.326			0.0312904	17.6188	0	0	10.8557	21.5254
0									0	0	6	0	46	43	0	0	0	0	0	0	0	42	46	34	0	0
1									0	0	0	0	0	0	0	0	0	0	21	0	0	0	0	1	0	1
2									0	0	0	0	0	0	0	0	0	11	13	0	0	0	0	0	0	2
3									0	5	0	0	0	0	0	0	0	24	0	0	0	0	0	0	0	3
4									0	4	0	0	0	0	0	0	0	0	0	0	0	0	0	0	0	4
5									5	3	3	0	0	0	0	0	1	0	0	0	0	0	0	0	0	5
6									18	9	2	0	0	0	0	0	6	0	0	1	0	0	0	0	0	6
7									6	15	0	0	0	8	0	5	2	0	0	0	0	10	0	0	3	7
8									0	5	4	3	0	13	0	4	0	0	0	14	0	9	16	6	6	8
9									0	12	1	0	0	8	0	0	3	0	0	34	0	8	14	16	0	9
10									0	10	6	0	0	7	0	1	3	0	0	25	0	10	4	12	0	10
11									0	8	12	0	3	1	0	3	4	0	0	6	0	1	0	7	0	11
12									0	0	8	1	15	0	0	1	9	0	0	0	0	0	0	3	3	12
13									0	9	2	26	9	0	1	5	8	0	0	0	0	0	0	1	2	13
14									0	0	7	25	6	0	0	4	4	0	0	0	1	0	0	0	1	14
15									0	0	2	19	0	1	0	10	1	0	0	0	0	0	0	0	8	15
16									0	0	3	3	0	0	0	7	4	0	0	0	0	0	0	0	7	16
17									0	0	5	4	0	0	0	1	9	0	0	0	0	0	0	0	9	17
18									0	0	5	0	0	0	0	5	3	0	0	0	1	0	0	0	0	18
19									0	0	3	0	0	0	0	3	8	0	0	0	13	0	0	0	0	19
20									0	0	6	0	0	0	1	2	4	0	0	0	36	0	0	0	2	20
21									0	0	7	1	0	0	12	2	2	0	0	0	17	0	0	0	1	21
22													1	0	19	4	0			0	10	0	0	0	7	22
23													0	0	16	4	2			0	2	0	0	0	12	23
24													0	0	11	3	5			0	0	0	0	0	6	24
25													0	0	12	3	2			0	0	0	0	0	2	25
26													0	0	2	4	0			0	0	0	0	0	0	26
27													0	0	3	2	0			0	0	0	0	0	0	27
28													0	0	2	4	0			0	0	0	0	0	1	28
29													0	0	0	3	0			0	0	0	0	0	0	29
30													0	0	0	0	0			0	0	0	0	0	1	30
													0	0	1	0	0			0	0	0	0	0	9	31
																										32
